# Supplementary material for: (1R,3S,8R)-3,7,7,10-Tetra­methyl­tri­cyclo­[6.4.0.01,3]dodec-9-en-11-one
Source: Acta Crystallogr Sect E Struct Rep Online. 2013 Dec 21;70(Pt 1):o81–2. doi: 10.1107/S1600536813034041 (PMC3914107; doi:10.1107/S1600536813034041)
Supplement: Supplementary file 1 [file e-70-00o81-sup1.cif]

##############################################################################
#                                                                            #
# This CIF contains the data in a paper accepted for publication in          #
# Acta Crystallographica Section E. It conforms to the requirements of       #
# Notes for Authors for Acta Crystallographica Section E, and has been       #
# peer reviewed under the auspices of the IUCr Commission on Journals.       #
#                                                                            #
# Full details of the Crystallographic Information File format               #
# are given in the paper "The Crystallographic Information File (CIF):       #
# a New Standard Archive File for Crystallography" by S. R. Hall, F. H.      #
# Allen and I. D. Brown [Acta Cryst. (1991), A47, 655-685].                  #
#                                                                            #
# The current version of the core CIF dictionary is obtainable from          #
# ftp://ftp.iucr.org/pub/cif_core.dic.                                       #
#                                                                            #
# Software is freely available for graphical display of the structure(s)     #
# in this CIF. For information consult the CIF software page                 #
# http://www.iucr.org/resources/cif/software.                                #
#                                                                            #
# This file may be used for bona fide research purposes within the           #
# scientific community so long as proper attribution is given to the journal # 
# article from which it was obtained.                                        #
#                                                                            #
##############################################################################
data_I
_database_code_depnum_ccdc_archive 'CCDC 977683'
_audit_creation_method     SHELXL-97
_chemical_name_systematic
;\
(1<i>R</i>,3<i>S</i>,8<i>R</i>)-3,7,7,10-\
Tetramethyltricyclo[6.4.0.0^1,3^]dodec-9-en-11-one
;
_chemical_name_common     ?
_chemical_formula_moiety     'C16 H24 O'
_chemical_formula_sum     'C16 H24 O'
_chemical_formula_iupac     'C16 H24 O'
_chemical_formula_weight     232.35
_chemical_melting_point     ?
_symmetry_cell_setting     monoclinic
_symmetry_space_group_name_H-M     'P 21'
_symmetry_space_group_name_Hall     ' P 2yb'
loop_
    _symmetry_equiv_pos_as_xyz
    'x, y, z'
    '-x, y+1/2, -z'
_cell_length_a     6.4379(2)
_cell_length_b     7.8889(3)
_cell_length_c     13.5122(5)
_cell_angle_alpha     90.00
_cell_angle_beta     97.430(2)
_cell_angle_gamma     90.00
_cell_volume     680.49(4)
_cell_formula_units_Z     2
_cell_measurement_reflns_used     7217
_cell_measurement_theta_min     3.00
_cell_measurement_theta_max     33.04
_cell_measurement_temperature     180(2)
_exptl_crystal_description     'plate'
_exptl_crystal_colour     'colourless'
_exptl_crystal_size_max     0.375
_exptl_crystal_size_mid     0.225
_exptl_crystal_size_min     0.075
_exptl_crystal_density_diffrn     1.134
_exptl_crystal_density_meas     ?
_exptl_crystal_density_method     'not measured'
_exptl_crystal_F_000     256
_exptl_absorpt_coefficient_mu     0.068
_exptl_absorpt_correction_type     multi-scan
_exptl_absorpt_process_details     '(SADABS; Sheldrick, 2008<i>a</i>)'
_exptl_absorpt_correction_T_min     0.6612
_exptl_absorpt_correction_T_max     0.7465
_exptl_special_details     ?
_diffrn_ambient_temperature     180(2)
_diffrn_radiation_type     'MoK\a'
_diffrn_radiation_wavelength     0.71073
_diffrn_radiation_source     'sealed tube'
_diffrn_radiation_monochromator     'graphite'
_diffrn_measurement_device_type     'Bruker APEXII CCD'
_diffrn_measurement_method     '\f and \w scans'
_diffrn_reflns_number     15568
_diffrn_reflns_av_R_equivalents     0.0303
_diffrn_reflns_theta_min     2.996
_diffrn_reflns_theta_max     33.170
_diffrn_reflns_theta_full     25.242
_diffrn_measured_fraction_theta_max     0.995
_diffrn_measured_fraction_theta_full     0.999
_diffrn_reflns_limit_h_min     -9
_diffrn_reflns_limit_h_max     9
_diffrn_reflns_limit_k_min     -12
_diffrn_reflns_limit_k_max     12
_diffrn_reflns_limit_l_min     -20
_diffrn_reflns_limit_l_max     20
_refine_special_details     ?
_reflns_number_total     4902
_reflns_number_gt     4331
_reflns_threshold_expression     I>2\s(I)
_refine_ls_structure_factor_coef     Fsqd
_refine_ls_matrix_type     full
_refine_ls_R_factor_all     0.0502
_refine_ls_R_factor_gt     0.0413
_refine_ls_wR_factor_gt     0.1048
_refine_ls_wR_factor_ref     0.1112
_refine_ls_goodness_of_fit_ref     1.041
_refine_ls_restrained_S_all     1.041
_refine_ls_number_reflns     4902
_refine_ls_number_parameters     158
_refine_ls_number_restraints     1
_refine_ls_hydrogen_treatment     constr
_refine_ls_weighting_scheme     calc
_refine_ls_weighting_details
              'w=1/[\s^2^(Fo^2^)+(0.0667P)^2^+0.0218P] where P=(Fo^2^+2Fc^2^)/3'
_atom_sites_solution_hydrogens     geom
_atom_sites_solution_primary     ?
_atom_sites_solution_secondary     ?
_refine_ls_shift/su_max     0.001
_refine_ls_shift/su_mean     0.000
_refine_diff_density_max     0.304
_refine_diff_density_min     -0.176
_refine_ls_extinction_method     none
_refine_ls_extinction_coef     .
loop_
    _atom_type_symbol
    _atom_type_description
    _atom_type_scat_dispersion_real
    _atom_type_scat_dispersion_imag
    _atom_type_scat_source
    'C' 'C' 0.0033 0.0016
                         'International Tables Vol C Tables 4.2.6.8 and 6.1.1.4'
    'H' 'H' 0.0000 0.0000
                         'International Tables Vol C Tables 4.2.6.8 and 6.1.1.4'
    'O' 'O' 0.0106 0.0060
                         'International Tables Vol C Tables 4.2.6.8 and 6.1.1.4'
_computing_data_collection     'APEX2 (Bruker, 2012)'
_computing_cell_refinement     'SAINT (Bruker, 2012)'
_computing_data_reduction     'SAINT (Bruker, 2012)'
_computing_structure_solution     'SIR97 (Altomare <i>et al.</i>, 1999)'
_computing_structure_refinement     'SHELXL2013 (Sheldrick, 2008<i>b</i>)'
_computing_molecular_graphics
;
ORTEPIII (Burnett & Johnson, 1996), ORTEP-3 for Windows (Farrugia,
2012)
and Mercury (Macrae <i>et al.</i>, 2006)
;
_computing_publication_material     'SHELXL2013 (Sheldrick, 2008<i>b</i>)'
loop_
    _atom_site_type_symbol
    _atom_site_label
    _atom_site_fract_x
    _atom_site_fract_y
    _atom_site_fract_z
    _atom_site_U_iso_or_equiv
    _atom_site_adp_type
    _atom_site_calc_flag
    _atom_site_occupancy
    _atom_site_disorder_assembly
    _atom_site_disorder_group
    C C1 0.31651(18) 0.79421(18) 0.28074(9) 0.0192(2) Uani d 1 . .
    C C2 0.2552(2) 0.98024(19) 0.27484(11) 0.0255(3) Uani d 1 . .
    H H2A 0.1104 1.0088 0.2457 0.031 Uiso calc 1 . .
    H H2B 0.3159 1.0555 0.3297 0.031 Uiso calc 1 . .
    C C3 0.40116(18) 0.91018(18) 0.20572(9) 0.0213(3) Uani d 1 . .
    C C4 0.3155(2) 0.8894(2) 0.09629(10) 0.0261(3) Uani d 1 . .
    H H4A 0.3706 0.9821 0.0577 0.031 Uiso calc 1 . .
    H H4B 0.1611 0.9005 0.0888 0.031 Uiso calc 1 . .
    C C5 0.3716(2) 0.7200(2) 0.05222(11) 0.0318(3) Uani d 1 . .
    H H5A 0.5148 0.6876 0.0819 0.038 Uiso calc 1 . .
    H H5B 0.3727 0.7338 -0.0205 0.038 Uiso calc 1 . .
    C C6 0.2204(3) 0.5769(2) 0.07006(11) 0.0322(3) Uani d 1 . .
    H H6A 0.2565 0.4778 0.0308 0.039 Uiso calc 1 . .
    H H6B 0.0780 0.6135 0.0417 0.039 Uiso calc 1 . .
    C C7 0.2086(2) 0.51533(19) 0.17792(10) 0.0244(3) Uani d 1 . .
    C C8 0.14660(17) 0.66525(17) 0.24508(9) 0.0191(2) Uani d 1 . .
    H H8 0.0359 0.7304 0.2023 0.023 Uiso calc 1 . .
    C C9 0.04465(19) 0.60496(19) 0.33343(10) 0.0236(3) Uani d 1 . .
    H H9 -0.0870 0.5499 0.3191 0.028 Uiso calc 1 . .
    C C10 0.1211(2) 0.6213(2) 0.42964(11) 0.0263(3) Uani d 1 . .
    C C11 0.3324(2) 0.6937(2) 0.45837(10) 0.0271(3) Uani d 1 . .
    C C12 0.4560(2) 0.7448(2) 0.37599(10) 0.0263(3) Uani d 1 . .
    H H12A 0.5471 0.6493 0.3614 0.032 Uiso calc 1 . .
    H H12B 0.5474 0.8418 0.3988 0.032 Uiso calc 1 . .
    C C13 0.6305(2) 0.9621(2) 0.22205(12) 0.0310(3) Uani d 1 . .
    H H13A 0.6697 0.9941 0.2921 0.047 Uiso calc 1 . .
    H H13B 0.6521 1.0589 0.1791 0.047 Uiso calc 1 . .
    H H13C 0.7175 0.8669 0.2056 0.047 Uiso calc 1 . .
    C C14 0.4145(2) 0.4307(2) 0.22037(13) 0.0352(4) Uani d 1 . .
    H H14A 0.4383 0.3308 0.1802 0.053 Uiso calc 1 . .
    H H14B 0.4072 0.3960 0.2895 0.053 Uiso calc 1 . .
    H H14C 0.5301 0.5110 0.2186 0.053 Uiso calc 1 . .
    C C15 0.0350(3) 0.3801(2) 0.16921(14) 0.0372(4) Uani d 1 . .
    H H15A 0.0327 0.3251 0.2341 0.056 Uiso calc 1 . .
    H H15B 0.0626 0.2950 0.1197 0.056 Uiso calc 1 . .
    H H15C -0.1007 0.4339 0.1483 0.056 Uiso calc 1 . .
    C C16 0.0016(3) 0.5678(3) 0.51319(14) 0.0403(4) Uani d 1 . .
    H H16A -0.1322 0.5173 0.4852 0.060 Uiso calc 1 . .
    H H16B -0.0246 0.6670 0.5534 0.060 Uiso calc 1 . .
    H H16C 0.0839 0.4843 0.5553 0.060 Uiso calc 1 . .
    O O1 0.4059(2) 0.7093(2) 0.54568(8) 0.0492(4) Uani d 1 . .
loop_
    _atom_site_aniso_label
    _atom_site_aniso_U_11
    _atom_site_aniso_U_22
    _atom_site_aniso_U_33
    _atom_site_aniso_U_12
    _atom_site_aniso_U_13
    _atom_site_aniso_U_23
    C1 0.0190(4) 0.0222(6) 0.0168(5) -0.0001(4) 0.0033(4) 0.0009(4)
    C2 0.0287(6) 0.0230(7) 0.0263(6) 0.0003(5) 0.0095(5) -0.0021(5)
    C3 0.0214(5) 0.0230(7) 0.0202(6) 0.0001(4) 0.0055(4) 0.0023(5)
    C4 0.0300(6) 0.0289(7) 0.0199(6) 0.0033(5) 0.0047(4) 0.0061(5)
    C5 0.0407(7) 0.0376(9) 0.0189(6) 0.0035(6) 0.0100(5) -0.0003(6)
    C6 0.0446(7) 0.0312(8) 0.0208(7) 0.0009(6) 0.0043(5) -0.0060(6)
    C7 0.0277(5) 0.0225(7) 0.0227(6) 0.0030(5) 0.0019(4) -0.0019(5)
    C8 0.0175(4) 0.0214(6) 0.0181(5) 0.0022(4) 0.0015(4) 0.0013(5)
    C9 0.0205(5) 0.0246(7) 0.0263(6) 0.0004(5) 0.0057(4) 0.0040(5)
    C10 0.0284(6) 0.0277(7) 0.0242(6) 0.0020(5) 0.0082(5) 0.0070(5)
    C11 0.0308(6) 0.0311(8) 0.0190(6) 0.0015(5) 0.0019(4) 0.0064(5)
    C12 0.0225(5) 0.0371(8) 0.0185(6) -0.0035(5) 0.0000(4) 0.0033(5)
    C13 0.0240(5) 0.0370(9) 0.0326(7) -0.0047(5) 0.0061(5) 0.0056(6)
    C14 0.0369(7) 0.0299(8) 0.0390(8) 0.0146(6) 0.0056(6) -0.0002(6)
    C15 0.0438(8) 0.0276(8) 0.0393(8) -0.0068(6) 0.0020(6) -0.0064(7)
    C16 0.0423(7) 0.0500(11) 0.0312(8) -0.0022(7) 0.0150(6) 0.0136(7)
    O1 0.0509(6) 0.0765(11) 0.0185(5) -0.0110(7) -0.0021(4) 0.0070(6)
_geom_special_details
;
All e.s.d.'s (except the e.s.d. in the dihedral angle between two l.s. planes)
are estimated using the full covariance matrix. The cell e.s.d.'s are taken
into account individually in the estimation of e.s.d.'s in distances, angles
and torsion angles; correlations between e.s.d.'s in cell parameters are only
used when they are defined by crystal symmetry. An approximate (isotropic)
treatment of cell e.s.d.'s is used for estimating e.s.d.'s involving l.s.
planes.
;
loop_
    _geom_bond_atom_site_label_1
    _geom_bond_atom_site_label_2
    _geom_bond_site_symmetry_2
    _geom_bond_distance
    _geom_bond_publ_flag
    C1 C3 . 1.5181(18) ?
    C1 C2 . 1.519(2) ?
    C1 C12 . 1.5220(18) ?
    C1 C8 . 1.5255(18) ?
    C2 C3 . 1.5123(17) ?
    C2 H2A . 0.9900 ?
    C2 H2B . 0.9900 ?
    C3 C4 . 1.5186(19) ?
    C3 C13 . 1.5207(17) ?
    C4 C5 . 1.525(2) ?
    C4 H4A . 0.9900 ?
    C4 H4B . 0.9900 ?
    C5 C6 . 1.530(2) ?
    C5 H5A . 0.9900 ?
    C5 H5B . 0.9900 ?
    C6 C7 . 1.548(2) ?
    C6 H6A . 0.9900 ?
    C6 H6B . 0.9900 ?
    C7 C14 . 1.528(2) ?
    C7 C15 . 1.538(2) ?
    C7 C8 . 1.5733(18) ?
    C8 C9 . 1.5115(17) ?
    C8 H8 . 1.0000 ?
    C9 C10 . 1.336(2) ?
    C9 H9 . 0.9500 ?
    C10 C11 . 1.4796(19) ?
    C10 C16 . 1.5065(19) ?
    C11 O1 . 1.2192(17) ?
    C11 C12 . 1.5048(18) ?
    C12 H12A . 0.9900 ?
    C12 H12B . 0.9900 ?
    C13 H13A . 0.9800 ?
    C13 H13B . 0.9800 ?
    C13 H13C . 0.9800 ?
    C14 H14A . 0.9800 ?
    C14 H14B . 0.9800 ?
    C14 H14C . 0.9800 ?
    C15 H15A . 0.9800 ?
    C15 H15B . 0.9800 ?
    C15 H15C . 0.9800 ?
    C16 H16A . 0.9800 ?
    C16 H16B . 0.9800 ?
    C16 H16C . 0.9800 ?
loop_
    _geom_angle_atom_site_label_1
    _geom_angle_atom_site_label_2
    _geom_angle_atom_site_label_3
    _geom_angle_site_symmetry_1
    _geom_angle_site_symmetry_3
    _geom_angle
    _geom_angle_publ_flag
    C3 C1 C2 . . 59.73(9) ?
    C3 C1 C12 . . 119.71(10) ?
    C2 C1 C12 . . 114.38(12) ?
    C3 C1 C8 . . 119.72(11) ?
    C2 C1 C8 . . 117.19(10) ?
    C12 C1 C8 . . 114.63(11) ?
    C3 C2 C1 . . 60.10(9) ?
    C3 C2 H2A . . 117.8 ?
    C1 C2 H2A . . 117.8 ?
    C3 C2 H2B . . 117.8 ?
    C1 C2 H2B . . 117.8 ?
    H2A C2 H2B . . 114.9 ?
    C2 C3 C1 . . 60.17(9) ?
    C2 C3 C4 . . 117.69(11) ?
    C1 C3 C4 . . 117.95(11) ?
    C2 C3 C13 . . 118.74(12) ?
    C1 C3 C13 . . 119.42(11) ?
    C4 C3 C13 . . 113.19(11) ?
    C3 C4 C5 . . 113.60(12) ?
    C3 C4 H4A . . 108.8 ?
    C5 C4 H4A . . 108.8 ?
    C3 C4 H4B . . 108.8 ?
    C5 C4 H4B . . 108.8 ?
    H4A C4 H4B . . 107.7 ?
    C4 C5 C6 . . 113.40(11) ?
    C4 C5 H5A . . 108.9 ?
    C6 C5 H5A . . 108.9 ?
    C4 C5 H5B . . 108.9 ?
    C6 C5 H5B . . 108.9 ?
    H5A C5 H5B . . 107.7 ?
    C5 C6 C7 . . 119.33(13) ?
    C5 C6 H6A . . 107.5 ?
    C7 C6 H6A . . 107.5 ?
    C5 C6 H6B . . 107.5 ?
    C7 C6 H6B . . 107.5 ?
    H6A C6 H6B . . 107.0 ?
    C14 C7 C15 . . 108.17(13) ?
    C14 C7 C6 . . 110.16(12) ?
    C15 C7 C6 . . 105.63(12) ?
    C14 C7 C8 . . 112.60(11) ?
    C15 C7 C8 . . 109.25(11) ?
    C6 C7 C8 . . 110.74(12) ?
    C9 C8 C1 . . 109.11(10) ?
    C9 C8 C7 . . 112.79(12) ?
    C1 C8 C7 . . 117.29(9) ?
    C9 C8 H8 . . 105.6 ?
    C1 C8 H8 . . 105.6 ?
    C7 C8 H8 . . 105.6 ?
    C10 C9 C8 . . 126.53(12) ?
    C10 C9 H9 . . 116.7 ?
    C8 C9 H9 . . 116.7 ?
    C9 C10 C11 . . 120.23(11) ?
    C9 C10 C16 . . 122.86(13) ?
    C11 C10 C16 . . 116.91(14) ?
    O1 C11 C10 . . 121.43(13) ?
    O1 C11 C12 . . 120.82(13) ?
    C10 C11 C12 . . 117.73(12) ?
    C11 C12 C1 . . 112.55(10) ?
    C11 C12 H12A . . 109.1 ?
    C1 C12 H12A . . 109.1 ?
    C11 C12 H12B . . 109.1 ?
    C1 C12 H12B . . 109.1 ?
    H12A C12 H12B . . 107.8 ?
    C3 C13 H13A . . 109.5 ?
    C3 C13 H13B . . 109.5 ?
    H13A C13 H13B . . 109.5 ?
    C3 C13 H13C . . 109.5 ?
    H13A C13 H13C . . 109.5 ?
    H13B C13 H13C . . 109.5 ?
    C7 C14 H14A . . 109.5 ?
    C7 C14 H14B . . 109.5 ?
    H14A C14 H14B . . 109.5 ?
    C7 C14 H14C . . 109.5 ?
    H14A C14 H14C . . 109.5 ?
    H14B C14 H14C . . 109.5 ?
    C7 C15 H15A . . 109.5 ?
    C7 C15 H15B . . 109.5 ?
    H15A C15 H15B . . 109.5 ?
    C7 C15 H15C . . 109.5 ?
    H15A C15 H15C . . 109.5 ?
    H15B C15 H15C . . 109.5 ?
    C10 C16 H16A . . 109.5 ?
    C10 C16 H16B . . 109.5 ?
    H16A C16 H16B . . 109.5 ?
    C10 C16 H16C . . 109.5 ?
    H16A C16 H16C . . 109.5 ?
    H16B C16 H16C . . 109.5 ?
loop_
    _geom_torsion_atom_site_label_1
    _geom_torsion_atom_site_label_2
    _geom_torsion_atom_site_label_3
    _geom_torsion_atom_site_label_4
    _geom_torsion_site_symmetry_1
    _geom_torsion_site_symmetry_2
    _geom_torsion_site_symmetry_3
    _geom_torsion_site_symmetry_4
    _geom_torsion
    _geom_torsion_publ_flag
    C12 C1 C2 C3 . . . . 111.44(11) ?
    C8 C1 C2 C3 . . . . -110.21(12) ?
    C1 C2 C3 C4 . . . . 108.01(14) ?
    C1 C2 C3 C13 . . . . -109.34(14) ?
    C12 C1 C3 C2 . . . . -102.54(14) ?
    C8 C1 C3 C2 . . . . 106.03(12) ?
    C2 C1 C3 C4 . . . . -107.58(13) ?
    C12 C1 C3 C4 . . . . 149.87(13) ?
    C8 C1 C3 C4 . . . . -1.55(17) ?
    C2 C1 C3 C13 . . . . 108.24(15) ?
    C12 C1 C3 C13 . . . . 5.7(2) ?
    C8 C1 C3 C13 . . . . -145.73(13) ?
    C2 C3 C4 C5 . . . . -134.89(13) ?
    C1 C3 C4 C5 . . . . -65.84(15) ?
    C13 C3 C4 C5 . . . . 80.48(16) ?
    C3 C4 C5 C6 . . . . 84.92(16) ?
    C4 C5 C6 C7 . . . . -65.63(18) ?
    C5 C6 C7 C14 . . . . -66.50(18) ?
    C5 C6 C7 C15 . . . . 176.90(14) ?
    C5 C6 C7 C8 . . . . 58.73(16) ?
    C3 C1 C8 C9 . . . . -163.00(11) ?
    C2 C1 C8 C9 . . . . -94.06(13) ?
    C12 C1 C8 C9 . . . . 44.19(14) ?
    C3 C1 C8 C7 . . . . 67.20(16) ?
    C2 C1 C8 C7 . . . . 136.14(12) ?
    C12 C1 C8 C7 . . . . -85.61(13) ?
    C14 C7 C8 C9 . . . . -80.64(14) ?
    C15 C7 C8 C9 . . . . 39.58(15) ?
    C6 C7 C8 C9 . . . . 155.52(11) ?
    C14 C7 C8 C1 . . . . 47.41(16) ?
    C15 C7 C8 C1 . . . . 167.63(12) ?
    C6 C7 C8 C1 . . . . -76.43(14) ?
    C1 C8 C9 C10 . . . . -17.09(19) ?
    C7 C8 C9 C10 . . . . 115.13(15) ?
    C8 C9 C10 C11 . . . . -4.7(2) ?
    C8 C9 C10 C16 . . . . 175.72(16) ?
    C9 C10 C11 O1 . . . . -179.74(16) ?
    C16 C10 C11 O1 . . . . -0.1(2) ?
    C9 C10 C11 C12 . . . . -0.8(2) ?
    C16 C10 C11 C12 . . . . 178.82(15) ?
    O1 C11 C12 C1 . . . . -153.30(16) ?
    C10 C11 C12 C1 . . . . 27.8(2) ?
    C3 C1 C12 C11 . . . . 156.43(13) ?
    C2 C1 C12 C11 . . . . 88.68(15) ?
    C8 C1 C12 C11 . . . . -50.76(17) ?
loop_
    _geom_hbond_atom_site_label_D
    _geom_hbond_atom_site_label_H
    _geom_hbond_atom_site_label_A
    _geom_hbond_site_symmetry_A
    _geom_hbond_distance_DH
    _geom_hbond_distance_HA
    _geom_hbond_distance_DA
    _geom_hbond_angle_DHA
    C2 H2B O1 2_656 0.99 2.60 3.541(2) 159.8
_iucr_refine_instructions_details
;
TITL NBS5 in P2(1)
CELL  0.71073   6.4379   7.8889  13.5122   90.000   97.430   90.000
ZERR     2.00   0.0002   0.0003   0.0005    0.000    0.002    0.000
LATT  -1
SYMM  - X, 1/2 + Y, - Z
SFAC  C    H    O
UNIT  32   48   2
MERG   2
OMIT     0   0   1
EQIV $1 1-x, 1/2+y, 1-z
HTAB C2 O1_$1
FMAP   2
PLAN   25
ACTA
BOND   $H
CONF
L.S.   8
TEMP   -93.00
WGHT    0.066700    0.021800
FVAR       0.47136
C1    1    0.316509    0.794205    0.280736    11.00000    0.01902    0.02215 =
         0.01679    0.00092    0.00325   -0.00013
C2    1    0.255249    0.980240    0.274843    11.00000    0.02870    0.02300 =
         0.02625   -0.00212    0.00949    0.00029
AFIX  23
H2A   2    0.110443    1.008842    0.245702    11.00000   -1.20000
H2B   2    0.315856    1.055521    0.329728    11.00000   -1.20000
AFIX   0
C3    1    0.401156    0.910183    0.205716    11.00000    0.02136    0.02297 =
         0.02018    0.00233    0.00554    0.00010
C4    1    0.315545    0.889393    0.096288    11.00000    0.02996    0.02885 =
         0.01992    0.00615    0.00468    0.00327
AFIX  23
H4A   2    0.370603    0.982134    0.057731    11.00000   -1.20000
H4B   2    0.161135    0.900497    0.088811    11.00000   -1.20000
AFIX   0
C5    1    0.371635    0.720033    0.052221    11.00000    0.04070    0.03760 =
         0.01885   -0.00034    0.00999    0.00352
AFIX  23
H5A   2    0.514820    0.687584    0.081850    11.00000   -1.20000
H5B   2    0.372685    0.733834   -0.020535    11.00000   -1.20000
AFIX   0
C6    1    0.220395    0.576943    0.070058    11.00000    0.04456    0.03124 =
         0.02081   -0.00598    0.00435    0.00093
AFIX  23
H6A   2    0.256457    0.477756    0.030755    11.00000   -1.20000
H6B   2    0.077965    0.613497    0.041672    11.00000   -1.20000
AFIX   0
C7    1    0.208570    0.515330    0.177923    11.00000    0.02774    0.02248 =
         0.02275   -0.00191    0.00192    0.00299
C8    1    0.146602    0.665250    0.245084    11.00000    0.01747    0.02143 =
         0.01814    0.00131    0.00155    0.00216
AFIX  13
H8    2    0.035856    0.730418    0.202317    11.00000   -1.20000
AFIX   0
C9    1    0.044646    0.604959    0.333429    11.00000    0.02053    0.02462 =
         0.02631    0.00402    0.00570    0.00038
AFIX  43
H9    2   -0.087035    0.549890    0.319080    11.00000   -1.20000
AFIX   0
C10   1    0.121131    0.621348    0.429641    11.00000    0.02836    0.02767 =
         0.02416    0.00700    0.00817    0.00195
C11   1    0.332366    0.693673    0.458374    11.00000    0.03082    0.03114 =
         0.01903    0.00642    0.00191    0.00154
C12   1    0.456020    0.744758    0.375991    11.00000    0.02252    0.03705 =
         0.01851    0.00329   -0.00004   -0.00348
AFIX  23
H12A  2    0.547147    0.649278    0.361432    11.00000   -1.20000
H12B  2    0.547440    0.841773    0.398783    11.00000   -1.20000
AFIX   0
C13   1    0.630505    0.962130    0.222052    11.00000    0.02399    0.03703 =
         0.03265    0.00564    0.00605   -0.00473
AFIX 137
H13A  2    0.669690    0.994076    0.292065    11.00000   -1.50000
H13B  2    0.652092    1.058898    0.179062    11.00000   -1.50000
H13C  2    0.717536    0.866891    0.205557    11.00000   -1.50000
AFIX   0
C14   1    0.414531    0.430696    0.220374    11.00000    0.03687    0.02992 =
         0.03896   -0.00018    0.00558    0.01461
AFIX 137
H14A  2    0.438263    0.330786    0.180219    11.00000   -1.50000
H14B  2    0.407237    0.396041    0.289487    11.00000   -1.50000
H14C  2    0.530146    0.510998    0.218633    11.00000   -1.50000
AFIX   0
C15   1    0.035046    0.380081    0.169215    11.00000    0.04384    0.02762 =
         0.03925   -0.00643    0.00201   -0.00684
AFIX 137
H15A  2    0.032717    0.325137    0.234109    11.00000   -1.50000
H15B  2    0.062602    0.295026    0.119680    11.00000   -1.50000
H15C  2   -0.100732    0.433916    0.148307    11.00000   -1.50000
AFIX   0
C16   1    0.001634    0.567817    0.513193    11.00000    0.04232    0.05004 =
         0.03124    0.01365    0.01502   -0.00220
AFIX 137
H16A  2   -0.132220    0.517288    0.485181    11.00000   -1.50000
H16B  2   -0.024561    0.667011    0.553449    11.00000   -1.50000
H16C  2    0.083947    0.484328    0.555304    11.00000   -1.50000
AFIX   0
O1    3    0.405852    0.709342    0.545679    11.00000    0.05089    0.07646 =
         0.01850    0.00700   -0.00206   -0.01104
HKLF 4
REM  NBS5 in P2(1)
REM R1 =  0.0413 for    4331 Fo > 4sig(Fo)  and  0.0502 for all    4902 data
REM    158 parameters refined using      1 restraints
END
WGHT      0.0653      0.0237
REM Highest difference peak  0.304,  deepest hole -0.176,  1-sigma level  0.038
Q1    1   0.3980  0.7147  0.4189  11.00000  0.05    0.30
Q2    1   0.2422  0.7226  0.2652  11.00000  0.05    0.25
Q3    1   0.3835  0.8227  0.2396  11.00000  0.05    0.24
Q4    1   0.1108  0.6354  0.2938  11.00000  0.05    0.23
Q5    1   0.2074  0.5528  0.1210  11.00000  0.05    0.23
Q6    1   0.2918  0.6597  0.0612  11.00000  0.05    0.23
Q7    1   0.2089  0.6836  0.4436  11.00000  0.05    0.23
Q8    1   0.3289  0.9593  0.2396  11.00000  0.05    0.22
Q9    1   0.0627  0.6119  0.4751  11.00000  0.05    0.20
Q10   1   0.3157  0.4823  0.2013  11.00000  0.05    0.19
Q11   1   0.3661  0.8980  0.1529  11.00000  0.05    0.19
Q12   1   0.2634  0.8829  0.2820  11.00000  0.05    0.19
Q13   1   0.3162  0.7870  0.0725  11.00000  0.05    0.17
Q14   1   0.1722  0.5802  0.2121  11.00000  0.05    0.17
Q15   1   0.5150  0.9154  0.2132  11.00000  0.05    0.16
Q16   1   0.3980  0.7779  0.3213  11.00000  0.05    0.16
Q17   1   0.0604  0.6474  0.3826  11.00000  0.05    0.16
Q18   1   0.7049  0.9130  0.2628  11.00000  0.05    0.16
Q19   1   0.1140  0.4595  0.1687  11.00000  0.05    0.15
Q20   1   0.4390  0.7228  0.5027  11.00000  0.05    0.15
Q21   1   0.2997  1.0174  0.3169  11.00000  0.05    0.12
Q22   1   0.4942  0.4834  0.2220  11.00000  0.05    0.12
Q23   1   0.5801  0.7172  0.3830  11.00000  0.05    0.12
Q24   1   0.0893  0.5592  0.3842  11.00000  0.05    0.12
Q25   1   0.4487  0.7194  0.0193  11.00000  0.05    0.12
;
data_New_Global_Publ_Block
_journal_date_recd_electronic     2013-10-04
_journal_date_accepted     2013-12-17
_journal_name_full     'Acta Crystallographica, Section E'
_journal_year     2014
_journal_volume     70
_journal_issue      1
_journal_page_first     o81
_journal_page_last     o82
_journal_paper_category     QO
_journal_paper_doi     10.1107/S1600536813034041
_journal_coeditor_code     FY2107
_publ_contact_author_name     'Aziz Auhmani'
_publ_contact_author_address
;
Laboratoire de Physico-Chimie Mol\'eculaire et Synth\'ese Organique
D\'epartement de Chimie
Facult\'e des Sciences
Semlalia BP 2390
Marrakech 40001
Morocco
;
_publ_contact_author_email     a.auhmani@uca.ma
_publ_contact_author_fax     '21244437408'
_publ_contact_author_phone     '21244434649'
_publ_section_title
;\
(1<i>R</i>,3<i>S</i>,8<i>R</i>)-3,7,7,10-Tetramethyltricyclo[6.4.0.0^1,3^]\
dodec-9-en-11-one
;
loop_
    _publ_author_name
    _publ_author_footnote
    _publ_author_address
    'Abdoullah Bimoussa' .
;
Laboratoire de Physico-Chimie Mol\'eculaire et Synth\'ese Organique
D\'epartement de Chimie
Facult\'e des Sciences
Semlalia BP 2390
Marrakech 40001
Morocco
;
    'Aziz Auhmani' .
;
Laboratoire de Physico-Chimie Mol\'eculaire et Synth\'ese Organique
D\'epartement de Chimie
Facult\'e des Sciences
Semlalia BP 2390
Marrakech 40001
Morocco
;
    'Ait Itto, My Youssef' .
;
Laboratoire de Physico-Chimie Mol\'eculaire et Synth\'ese Organique
D\'epartement de Chimie
Facult\'e des Sciences
Semlalia BP 2390
Marrakech 40001
Morocco
;
    'Jean-Claude Daran' .
;
Laboratoire de Chimie de Coordination, 205 route de Narbonne,
31077 Toulouse Cedex 04, France
;
    'Abdelwahed, Auhmani' .
;
Laboratoire de Physico-Chimie Mol\'eculaire et Synth\'ese Organique
D\'epartement de Chimie
Facult\'e des Sciences
Semlalia BP 2390
Marrakech 40001
Morocco
;
