# Supplementary material for: (1R,3S,8R)-3,7,7,10-Tetra­methyl­tri­cyclo­[6.4.0.01,3]dodec-9-en-11-one
Source: Acta Crystallogr Sect E Struct Rep Online. 2013 Dec 21;70(Pt 1):o81–2. doi: 10.1107/S1600536813034041 (PMC3914107; doi:10.1107/S1600536813034041)
Supplement: Supplementary file 2 [file e-70-00o81-Isup2.hkl]

#
# h,k,l, Fc-squared, Fo-squared, sigma(Fo-squared), status flag
#
data_I
_shelx_title ' NBS5 in P2(1)'
_shelx_refln_list_code          4
_shelx_F_calc_maximum       67.81
_exptl_crystal_F_000       256.00
_reflns_d_resolution_high  0.6495

loop_
 _space_group_symop_operation_xyz
 'x, y, z'
 '-x, y+1/2, -z'

_cell_length_a     6.4379
_cell_length_b     7.8889
_cell_length_c    13.5122
_cell_angle_alpha  90.000
_cell_angle_beta   97.430
_cell_angle_gamma  90.000

_shelx_F_squared_multiplier     1.000

loop_
 _refln_index_h
 _refln_index_k
 _refln_index_l
 _refln_F_squared_calc
 _refln_F_squared_meas
 _refln_F_squared_sigma
 _refln_observed_status
   0 -12   0          0.66          0.77         1.31 o
   1 -12   0          1.21          1.33         0.90 o
   1 -11   0         16.09         15.98         1.59 o
   2 -11   0         11.18         11.36         1.58 o
   3 -11   0          6.81          8.72         2.57 o
   4 -11   0          6.49          3.69         1.67 o
   0 -10   0         31.75         32.23         2.75 o
   1 -10   0          5.78          6.00         1.05 o
   2 -10   0         12.15         12.47         1.36 o
   3 -10   0         24.45         21.70         2.14 o
   4 -10   0          8.32          6.98         1.49 o
   5 -10   0          2.70          2.57         1.40 o
   1  -9   0          9.24         11.06         1.19 o
   2  -9   0         25.84         24.88         1.70 o
   3  -9   0          9.02         12.65         1.31 o
   4  -9   0         12.79         13.23         1.49 o
   5  -9   0         10.92          9.86         1.85 o
   6  -9   0         14.83         13.95         2.03 o
   0  -8   0          1.93          1.76         0.99 o
   1  -8   0         18.90         21.05         1.85 o
   2  -8   0          4.67          5.24         0.86 o
   3  -8   0          9.15          8.10         0.99 o
   4  -8   0         12.69         13.87         1.19 o
   5  -8   0          3.14          3.29         1.22 o
   6  -8   0          6.05          7.47         1.53 o
   7  -8   0          7.33          5.90         1.58 o
   1  -7   0          1.98          2.42         0.65 o
   2  -7   0         59.85         60.32         3.08 o
   3  -7   0         58.18         56.79         2.18 o
   4  -7   0          2.13          3.05         0.67 o
   5  -7   0          7.27          6.93         1.35 o
   6  -7   0          2.95          2.97         1.26 o
   7  -7   0          2.51          5.90         1.31 o
   0  -6   0         64.36         68.34         4.59 o
   1  -6   0         22.49         23.44         1.24 o
   2  -6   0         88.81         83.66         2.23 o
   3  -6   0         45.54         40.45         1.86 o
   4  -6   0          2.30          3.04         0.52 o
   5  -6   0         36.00         36.22         1.57 o
   6  -6   0         10.82          9.76         0.73 o
   7  -6   0          1.77          2.22         0.43 o
   1  -5   0         22.89         21.77         0.90 o
   2  -5   0        185.49        186.11         2.89 o
   3  -5   0         24.74         26.96         0.62 o
   4  -5   0         40.93         38.17         0.83 o
   5  -5   0        111.83        103.77         1.94 o
   6  -5   0          9.78         10.76         0.65 o
   7  -5   0          1.10          0.42         0.97 o
   8  -5   0          4.96          6.98         1.85 o
   0  -4   0        298.07        314.96         6.98 o
   1  -4   0        941.32        975.64        17.40 o
   2  -4   0         82.60         89.14         1.35 o
   3  -4   0          6.41          6.37         0.30 o
   4  -4   0        208.47        199.07         2.94 o
   5  -4   0         17.71         14.84         0.60 o
   6  -4   0          6.64          6.38         0.66 o
   7  -4   0         15.05         13.05         1.94 o
   8  -4   0          6.76          8.06         1.85 o
   9  -4   0          7.02          5.63         1.94 o
   1  -3   0        102.14        110.25         1.84 o
   2  -3   0        724.14        773.15         9.53 o
   3  -3   0        278.93        276.94         4.07 o
   4  -3   0          7.52          9.05         0.35 o
   5  -3   0          5.13          6.14         0.31 o
   6  -3   0          7.52          8.48         0.56 o
   7  -3   0          8.07          9.31         0.99 o
   8  -3   0         11.37         11.61         1.22 o
   9  -3   0         17.76         14.74         1.49 o
   0  -2   0        254.21        242.54         5.54 o
   1  -2   0       1290.53       1331.58        14.18 o
   2  -2   0        165.88        178.39         2.43 o
   3  -2   0        150.73        172.85         2.35 o
   4  -2   0         74.20         81.07         1.18 o
   5  -2   0         50.69         41.67         0.84 o
   6  -2   0         34.44         29.84         0.95 o
   7  -2   0          6.11          5.92         1.35 o
   8  -2   0         15.97         14.65         1.69 o
   9  -2   0          2.64          4.55         1.01 o
   1  -1   0       3730.46       3600.29        38.36 o
   2  -1   0        489.78        522.12         6.24 o
   3  -1   0        328.08        346.75         4.07 o
   4  -1   0         24.56         22.54         0.47 o
   5  -1   0         37.70         35.94         0.82 o
   6  -1   0         69.65         67.12         1.58 o
   7  -1   0         12.17         11.66         0.83 o
   8  -1   0          0.55          0.58         0.63 o
   9  -1   0          5.40          4.79         0.83 o
   1   0   0        331.91        333.79         3.45 o
   2   0   0         52.25         46.95         0.66 o
   3   0   0        561.04        597.73         7.05 o
   4   0   0        100.33        114.18         1.61 o
   5   0   0         81.07         72.04         1.19 o
   6   0   0          0.68          0.97         0.44 o
   7   0   0          3.28          3.15         0.43 o
   8   0   0          0.05         -0.48         0.48 o
   9   0   0          1.73          0.26         0.64 o
   1   1   0       3730.23       3611.68        48.61 o
   2   1   0        489.99        521.91         6.18 o
   3   1   0        327.89        338.77         4.23 o
   4   1   0         24.49         22.21         0.47 o
   5   1   0         37.71         36.76         0.62 o
   6   1   0         69.63         67.89         1.39 o
   7   1   0         12.17         12.02         0.61 o
   8   1   0          0.55          0.50         0.28 o
   9   1   0          5.40          3.95         1.24 o
   0   2   0        253.66        242.70         5.07 o
   1   2   0       1291.27       1323.66        17.50 o
   2   2   0        165.91        182.39         2.47 o
   3   2   0        150.76        170.52         3.03 o
   4   2   0         74.24         80.08         1.26 o
   5   2   0         50.64         42.42         0.70 o
   6   2   0         34.44         30.11         0.70 o
   7   2   0          6.12          6.56         0.54 o
   8   2   0         15.97         15.98         0.81 o
   9   2   0          2.64          3.05         0.85 o
   1   3   0        102.08        110.75         1.61 o
   2   3   0        724.57        773.22        11.13 o
   3   3   0        278.85        278.09         4.43 o
   4   3   0          7.56          9.07         0.26 o
   5   3   0          5.12          5.94         0.29 o
   6   3   0          7.53          8.63         0.41 o
   7   3   0          8.05          8.33         0.67 o
   8   3   0         11.35         11.07         0.74 o
   9   3   0         17.76         17.93         1.13 o
   0   4   0        297.99        304.81         6.62 o
   1   4   0        941.34        973.42        14.19 o
   2   4   0         82.54         87.96         1.49 o
   3   4   0          6.40          6.08         0.35 o
   4   4   0        208.39        196.58         3.14 o
   5   4   0         17.71         15.56         0.55 o
   6   4   0          6.65          6.99         0.43 o
   7   4   0         15.03         15.49         0.62 o
   8   4   0          6.75          6.54         0.68 o
   9   4   0          7.01          6.15         1.16 o
   1   5   0         22.90         20.84         0.78 o
   2   5   0        185.54        187.78         2.95 o
   3   5   0         24.69         25.65         0.76 o
   4   5   0         40.95         39.82         1.23 o
   5   5   0        111.83        105.80         2.22 o
   6   5   0          9.78         10.45         0.50 o
   7   5   0          1.10          0.77         0.36 o
   8   5   0          4.95          5.16         0.80 o
   0   6   0         64.40         64.78         2.12 o
   1   6   0         22.51         24.85         0.72 o
   2   6   0         88.85         87.01         1.79 o
   3   6   0         45.55         41.32         1.27 o
   4   6   0          2.30          2.78         0.48 o
   5   6   0         36.04         37.62         1.00 o
   6   6   0         10.83         11.30         1.00 o
   7   6   0          1.77          2.08         0.64 o
   8   6   0          1.42          0.39         1.24 o
   1   7   0          1.98          1.50         0.71 o
   2   7   0         59.88         55.36         1.64 o
   3   7   0         58.23         60.35         2.11 o
   4   7   0          2.13          2.85         0.51 o
   5   7   0          7.28          6.42         0.58 o
   6   7   0          2.95          3.13         0.49 o
   7   7   0          2.51          3.50         0.62 o
   8   7   0          0.56          1.85         1.17 o
   0   8   0          1.94          1.17         1.17 o
   1   8   0         18.88         20.52         2.66 o
   4   8   0         12.68         15.89         1.67 o
   5   8   0          3.14          3.93         0.73 o
   6   8   0          6.06          7.27         1.27 o
   7   8   0          7.33          6.37         1.13 o
   4   9   0         12.80         13.05         1.62 o
   5   9   0         10.93         12.67         1.49 o
   6   9   0         14.83         17.28         2.03 o
   3  10   0         24.45         25.47         2.07 o
   4  10   0          8.32          7.79         1.49 o
   5  10   0          2.70          5.94         1.40 o
   4  11   0          6.49         10.40         1.85 o
  -1 -12   1          2.25          0.57         0.88 o
   0 -12   1          3.18          4.23         1.09 o
   1 -12   1          0.91          0.49         0.94 o
  -4 -11   1          3.61          2.70         1.58 o
  -3 -11   1          9.82          7.98         1.22 o
  -2 -11   1         10.36          9.81         1.37 o
  -1 -11   1          2.88          2.76         0.99 o
   0 -11   1         13.52         14.78         2.27 o
   1 -11   1          6.35          8.77         1.27 o
   2 -11   1         15.16         16.04         1.62 o
   3 -11   1          5.14          6.55         1.17 o
   4 -11   1          1.56          0.54         1.44 o
  -5 -10   1          1.82          1.53         1.35 o
  -4 -10   1         19.80         22.28         2.61 o
  -3 -10   1         20.08         21.46         1.70 o
  -2 -10   1          9.27         10.84         1.29 o
  -1 -10   1         15.79         17.00         1.49 o
   0 -10   1          1.09          1.83         0.84 o
   1 -10   1         20.04         23.06         1.73 o
   2 -10   1         11.64         16.76         1.94 o
   3 -10   1          3.02          4.78         1.53 o
   4 -10   1          9.52         10.71         1.98 o
   5 -10   1          2.73          2.16         1.40 o
  -6  -9   1          5.20          7.65         1.67 o
  -5  -9   1          7.19          8.28         1.71 o
  -4  -9   1          6.24          5.09         1.44 o
  -3  -9   1          9.55          6.26         1.02 o
  -2  -9   1         15.10         19.04         1.58 o
  -1  -9   1         22.85         23.76         1.63 o
   0  -9   1          2.82          1.76         0.70 o
   1  -9   1          4.92          4.53         1.49 o
   2  -9   1         13.79         15.17         1.51 o
   3  -9   1          9.94         12.47         1.29 o
   4  -9   1          7.17          7.57         1.78 o
   5  -9   1          2.06          3.56         1.40 o
   6  -9   1          2.62          3.56         1.40 o
  -7  -8   1          0.30         -0.23         0.90 o
  -6  -8   1         14.32         17.55         2.07 o
  -5  -8   1         36.78         39.16         2.75 o
  -4  -8   1          6.92          6.11         0.90 o
  -3  -8   1         38.92         37.65         1.77 o
  -2  -8   1         10.06         12.84         1.24 o
  -1  -8   1         29.87         32.64         2.59 o
   0  -8   1          8.28          9.80         1.13 o
   1  -8   1         15.71         14.79         1.53 o
   2  -8   1         37.57         33.35         1.70 o
   3  -8   1         31.11         34.48         1.67 o
   4  -8   1          5.29          6.69         0.97 o
   5  -8   1         28.69         31.24         2.39 o
   6  -8   1          0.97         -0.86         0.95 o
   7  -8   1          1.56          1.98         1.13 o
  -7  -7   1          1.23          2.70         1.04 o
  -6  -7   1         10.46          9.27         1.58 o
  -5  -7   1          5.86          5.76         1.22 o
  -4  -7   1          7.36          7.37         1.31 o
  -3  -7   1          7.66          6.86         0.86 o
  -2  -7   1        137.66        135.78         4.01 o
  -1  -7   1         30.89         26.33         1.37 o
   0  -7   1         13.43         13.77         1.08 o
   1  -7   1          0.58          0.35         0.44 o
   2  -7   1          2.77          2.22         0.61 o
   3  -7   1          8.06          5.68         1.53 o
   4  -7   1          8.81          8.12         0.88 o
   5  -7   1         12.42         15.00         1.21 o
   6  -7   1         12.86         12.51         1.67 o
   7  -7   1          1.74          1.35         1.17 o
  -7  -6   1          1.32          1.66         0.40 o
  -6  -6   1         17.90         17.10         1.06 o
  -5  -6   1         25.87         23.12         1.02 o
  -4  -6   1         12.93         14.38         0.86 o
  -3  -6   1         99.58         96.03         1.78 o
  -2  -6   1        222.76        217.76         3.52 o
  -1  -6   1         31.87         36.48         1.08 o
   0  -6   1         25.19         22.99         0.61 o
   1  -6   1         25.10         28.96         1.12 o
   2  -6   1         10.60          9.77         0.66 o
   3  -6   1         42.16         39.87         1.24 o
   4  -6   1          3.87          3.73         0.66 o
   5  -6   1         13.22         11.31         0.66 o
   6  -6   1         22.06         24.05         1.10 o
   7  -6   1          0.25         -0.14         0.36 o
   8  -6   1          2.03          3.47         1.58 o
  -7  -5   1          6.72          6.21         1.04 o
  -6  -5   1         18.79         21.19         0.70 o
  -5  -5   1         29.63         26.44         1.05 o
  -4  -5   1         38.41         39.11         0.85 o
  -3  -5   1         67.78         62.27         1.24 o
  -2  -5   1         60.44         66.21         1.20 o
  -1  -5   1         94.48        104.32         2.65 o
   0  -5   1         68.03         69.32         1.14 o
   1  -5   1          5.79          6.31         0.55 o
   2  -5   1         14.46         16.36         0.57 o
   3  -5   1         44.41         37.46         0.98 o
   4  -5   1         27.03         26.41         1.13 o
   5  -5   1          0.61          1.54         0.33 o
   6  -5   1          1.78          2.01         0.39 o
   7  -5   1         26.17         28.40         2.75 o
   8  -5   1          0.53         -0.63         1.17 o
  -8  -4   1         24.54         26.69         2.88 o
  -7  -4   1          1.92          2.25         1.22 o
  -6  -4   1         13.65         12.92         0.54 o
  -5  -4   1         19.05         16.17         0.57 o
  -4  -4   1         92.22         83.40         1.40 o
  -3  -4   1        317.85        332.44         4.68 o
  -2  -4   1         39.92         43.53         1.07 o
  -1  -4   1         85.81         95.94         1.76 o
   0  -4   1         13.01         10.46         0.32 o
   1  -4   1         86.30         90.62         1.69 o
   2  -4   1         67.17         71.57         1.70 o
   3  -4   1         99.15         97.14         1.82 o
   4  -4   1         35.56         33.39         0.98 o
   5  -4   1          6.54          7.11         0.69 o
   6  -4   1         25.20         27.68         0.95 o
   7  -4   1         20.94         26.78         2.66 o
   8  -4   1         43.17         46.63         3.47 o
   9  -4   1          2.15         -0.09         1.40 o
  -9  -3   1          8.83          9.50         1.53 o
  -8  -3   1         35.02         32.77         1.86 o
  -7  -3   1         23.12         23.54         1.11 o
  -6  -3   1          2.11          1.45         0.31 o
  -5  -3   1          3.16          3.27         0.21 o
  -4  -3   1         27.20         26.05         0.71 o
  -3  -3   1         13.70         13.47         0.43 o
  -2  -3   1          7.68          9.14         0.31 o
  -1  -3   1        625.48        665.35         8.80 o
   0  -3   1        298.48        305.02         3.80 o
   1  -3   1        316.59        334.70         5.32 o
   2  -3   1        347.17        373.14         5.05 o
   3  -3   1         13.09         15.58         0.43 o
   4  -3   1         46.49         47.01         0.91 o
   5  -3   1         13.15         10.09         0.44 o
   6  -3   1         21.68         18.38         1.17 o
   7  -3   1          0.82          1.09         0.81 o
   8  -3   1         29.76         33.50         2.61 o
   9  -3   1         17.57         19.18         1.63 o
  -9  -2   1         10.93          9.96         1.23 o
  -8  -2   1          2.40          2.46         0.95 o
  -7  -2   1         28.47         27.60         1.27 o
  -6  -2   1         11.95         10.89         0.58 o
  -5  -2   1         88.97         84.97         1.55 o
  -4  -2   1         84.78         90.25         1.42 o
  -3  -2   1        408.34        432.34         5.94 o
  -2  -2   1        102.31        122.95         1.63 o
  -1  -2   1        407.35        405.26         4.96 o
   0  -2   1       1719.07       1788.75        22.90 o
   1  -2   1        656.05        658.54         9.48 o
   2  -2   1       1310.48       1411.90        19.31 o
   3  -2   1         77.58         75.43         1.05 o
   4  -2   1         43.94         43.35         0.70 o
   5  -2   1         69.51         59.85         1.59 o
   6  -2   1         26.88         24.74         0.98 o
   7  -2   1         27.99         24.73         1.13 o
   8  -2   1         19.03         18.86         1.73 o
   9  -2   1         29.43         30.71         1.94 o
  -9  -1   1          2.55          1.67         1.40 o
  -8  -1   1          4.63          4.31         0.67 o
  -7  -1   1         12.21         11.55         0.55 o
  -6  -1   1         10.65         10.29         0.48 o
  -5  -1   1          4.11          3.33         0.30 o
  -4  -1   1        108.47        113.75         1.70 o
  -3  -1   1        147.75        173.76         2.24 o
  -2  -1   1        312.81        336.95         3.81 o
  -1  -1   1        711.66        713.40         7.34 o
   0  -1   1       1918.45       1775.92        31.42 o
   1  -1   1       1108.28       1103.37        12.13 o
   2  -1   1        460.78        478.65         5.60 o
   3  -1   1        706.08        803.71         9.69 o
   4  -1   1         10.76         13.90         0.38 o
   5  -1   1         94.20         95.52         1.90 o
   6  -1   1         66.14         62.47         1.73 o
   7  -1   1          1.44          0.95         0.76 o
   8  -1   1         15.21         15.07         1.05 o
   9  -1   1          1.25         -0.41         0.76 o
  -9   0   1          4.87          5.41         0.96 o
  -8   0   1         10.53          7.30         0.83 o
  -7   0   1          0.56          1.12         0.47 o
  -6   0   1          3.66          1.96         0.31 o
  -5   0   1         98.44         90.31         1.42 o
  -4   0   1          0.84          1.10         0.09 o
  -3   0   1         25.02         32.30         0.61 o
  -2   0   1        429.52        463.22         5.44 o
  -1   0   1       3077.17       3068.38        33.29 o
   1   0   1       4597.64       4394.85        61.47 o
   2   0   1        860.39        892.33         9.64 o
   3   0   1         60.91         66.35         1.00 o
   4   0   1          1.05          1.49         0.16 o
   5   0   1         11.16         11.07         0.47 o
   6   0   1          0.00         -0.12         0.22 o
   7   0   1         69.40         67.51         1.56 o
   8   0   1         10.43         11.14         0.94 o
   9   0   1          2.07          1.44         0.91 o
  -9   1   1          2.55          2.50         1.31 o
  -8   1   1          4.63          4.41         0.47 o
  -7   1   1         12.21         10.21         0.57 o
  -6   1   1         10.67         10.61         0.31 o
  -5   1   1          4.10          3.08         0.17 o
  -4   1   1        108.58        114.63         1.67 o
  -3   1   1        147.95        172.31         2.59 o
  -2   1   1        313.28        338.62         3.82 o
  -1   1   1        710.94        711.78         8.68 o
   0   1   1       1918.45       1857.34        24.42 o
   1   1   1       1108.66       1101.03        11.22 o
   2   1   1        460.41        471.45         5.43 o
   3   1   1        705.54        818.27         9.96 o
   4   1   1         10.78         13.51         0.30 o
   5   1   1         94.26         96.31         1.41 o
   6   1   1         66.16         60.63         1.30 o
   7   1   1          1.45          1.85         0.35 o
   8   1   1         15.19         14.51         0.68 o
   9   1   1          1.24          0.06         1.46 o
  -9   2   1         10.92          9.58         0.73 o
  -8   2   1          2.39          3.28         0.47 o
  -7   2   1         28.46         27.58         0.95 o
  -6   2   1         11.95         10.32         0.61 o
  -5   2   1         89.00         86.52         1.29 o
  -4   2   1         84.76         91.73         1.30 o
  -3   2   1        408.17        435.73         6.45 o
  -2   2   1        102.36        123.77         1.83 o
  -1   2   1        407.67        403.32         5.66 o
   0   2   1       1718.33       1750.99        28.78 o
   1   2   1        656.56        674.05         8.20 o
   2   2   1       1309.93       1423.32        19.25 o
   3   2   1         77.63         76.29         1.16 o
   4   2   1         43.86         43.55         0.78 o
   5   2   1         69.52         60.43         0.99 o
   6   2   1         26.93         24.28         0.63 o
   7   2   1         27.98         28.12         0.96 o
   8   2   1         19.03         19.85         1.23 o
   9   2   1         29.44         32.83         1.27 o
  -9   3   1          8.83          8.25         1.19 o
  -8   3   1         34.99         34.65         1.21 o
  -7   3   1         23.10         23.26         0.65 o
  -6   3   1          2.12          1.58         0.27 o
  -5   3   1          3.15          3.24         0.29 o
  -4   3   1         27.19         26.89         0.75 o
  -3   3   1         13.65         13.89         0.38 o
  -2   3   1          7.75          8.69         0.36 o
  -1   3   1        625.30        672.34         9.69 o
   0   3   1        298.66        305.42         4.55 o
   1   3   1        316.67        337.43         4.56 o
   2   3   1        347.18        378.35         5.02 o
   3   3   1         13.03         15.47         0.46 o
   4   3   1         46.57         46.96         0.79 o
   5   3   1         13.17          9.43         0.37 o
   6   3   1         21.68         18.19         0.62 o
   7   3   1          0.82          1.40         0.25 o
   8   3   1         29.78         35.19         1.24 o
   9   3   1         17.59         17.86         1.11 o
  -9   4   1          1.91          2.97         1.17 o
  -8   4   1         24.55         24.25         1.31 o
  -7   4   1          1.92          1.35         0.42 o
  -6   4   1         13.64         14.85         0.58 o
  -5   4   1         19.02         16.14         0.67 o
  -4   4   1         92.17         83.89         1.50 o
  -3   4   1        317.95        329.38         5.00 o
  -2   4   1         39.93         42.93         0.96 o
  -1   4   1         85.80         94.40         1.62 o
   0   4   1         13.08         10.39         0.35 o
   1   4   1         86.36         91.74         1.41 o
   2   4   1         67.19         71.87         1.26 o
   3   4   1         99.18        100.20         1.88 o
   4   4   1         35.55         31.67         0.80 o
   5   4   1          6.56          6.31         0.25 o
   6   4   1         25.21         27.33         0.79 o
   7   4   1         20.96         23.37         0.91 o
   8   4   1         43.17         45.03         1.48 o
   9   4   1          2.15          4.37         2.09 o
  -9   5   1          0.16         -0.54         0.99 o
  -8   5   1          0.79         -0.18         0.56 o
  -7   5   1          6.73          6.39         0.48 o
  -6   5   1         18.77         19.42         0.74 o
  -5   5   1         29.64         27.96         0.89 o
  -4   5   1         38.39         40.04         1.08 o
  -3   5   1         67.85         63.78         1.94 o
  -2   5   1         60.47         67.58         1.41 o
  -1   5   1         94.42        101.79         1.78 o
   0   5   1         68.01         66.92         1.29 o
   1   5   1          5.77          5.98         0.24 o
   2   5   1         14.48         15.64         0.50 o
   3   5   1         44.35         37.52         0.95 o
   4   5   1         27.07         27.05         0.73 o
   5   5   1          0.61          1.41         0.37 o
   6   5   1          1.78          1.66         0.29 o
   7   5   1         26.16         28.20         0.89 o
   8   5   1          0.53         -0.34         0.66 o
  -8   6   1          2.03          0.98         1.40 o
  -7   6   1          1.32          2.16         0.44 o
  -6   6   1         17.91         17.68         0.73 o
  -5   6   1         25.85         23.31         1.00 o
  -4   6   1         12.91         15.07         0.81 o
  -3   6   1         99.54         95.19         1.97 o
  -2   6   1        222.79        212.12         3.81 o
  -1   6   1         31.85         35.39         0.89 o
   0   6   1         25.18         23.68         0.71 o
   1   6   1         25.08         26.12         0.77 o
   2   6   1         10.58          8.96         0.54 o
   3   6   1         42.15         40.43         1.05 o
   4   6   1          3.86          3.75         0.43 o
   5   6   1         13.24         11.43         0.62 o
   6   6   1         22.05         24.58         0.86 o
   7   6   1          0.26         -0.42         0.42 o
   8   6   1          2.03          1.92         0.82 o
  -8   7   1          5.95          5.36         1.40 o
  -7   7   1          1.23          0.78         0.43 o
  -6   7   1         10.46         10.94         0.79 o
  -5   7   1          5.87          5.78         0.67 o
  -4   7   1          7.36          7.51         0.67 o
  -3   7   1          7.68          7.26         0.64 o
  -2   7   1        137.55        131.08         3.08 o
  -1   7   1         30.86         27.00         1.83 o
   0   7   1         13.44         13.25         1.36 o
   1   7   1          0.58          0.03         1.08 o
   2   7   1          2.77          2.43         0.62 o
   3   7   1          8.08          8.13         1.91 o
   4   7   1          8.82          7.30         0.67 o
   5   7   1         12.43         14.18         0.78 o
   6   7   1         12.86         12.99         0.98 o
   7   7   1          1.74          1.63         0.84 o
  -7   8   1          0.30         -0.76         0.76 o
  -6   8   1         14.32         13.99         1.08 o
  -5   8   1         36.76         36.55         1.91 o
  -4   8   1          6.93          5.54         1.13 o
  -3   8   1         38.90         35.24         2.16 o
  -1   8   1         29.86         29.66         3.02 o
   0   8   1          8.28          8.85         1.29 o
   1   8   1         15.72         12.65         2.12 o
   4   8   1          5.29          6.93         1.22 o
   5   8   1         28.70         35.95         2.84 o
   6   8   1          0.98          1.27         0.61 o
   7   8   1          1.57          1.17         0.87 o
  -5   9   1          7.19         10.31         1.58 o
  -4   9   1          6.24          5.31         1.17 o
  -3   9   1          9.55          8.51         1.26 o
   4   9   1          7.17          6.63         0.99 o
   5   9   1          2.06          2.58         0.79 o
   6   9   1          2.62          2.57         1.17 o
  -4  10   1         19.79         21.74         2.07 o
  -3  10   1         20.08         17.96         1.85 o
   4  10   1          9.53          9.64         1.22 o
   3  11   1          5.14          7.16         2.07 o
   4  11   1          1.56          4.10         1.35 o
  -1 -12   2          3.08          1.38         2.59 o
   0 -12   2          1.90          2.84         1.04 o
   1 -12   2          1.55          1.65         0.88 o
  -4 -11   2          0.61          2.21         1.49 o
  -3 -11   2         15.73         18.68         2.52 o
  -2 -11   2          4.19          3.20         1.22 o
  -1 -11   2          4.67          3.36         1.00 o
   0 -11   2          1.34          2.20         0.92 o
   1 -11   2         17.46         17.39         1.67 o
   2 -11   2          9.43          9.11         1.34 o
   3 -11   2          4.57          5.73         1.18 o
  -5 -10   2          8.54          7.97         1.80 o
  -4 -10   2         24.70         28.13         2.88 o
  -3 -10   2          2.43          1.30         1.89 o
  -2 -10   2         18.01         19.39         1.63 o
  -1 -10   2          2.41          2.53         1.42 o
   0 -10   2          1.77          2.50         0.89 o
   1 -10   2          4.36          4.71         0.99 o
   2 -10   2          5.17          5.31         1.02 o
   3 -10   2          1.37          1.14         0.91 o
   4 -10   2          0.03         -0.54         1.17 o
   5 -10   2          2.11          1.58         1.31 o
  -6  -9   2          7.73          8.28         1.71 o
  -5  -9   2         21.69         21.11         2.39 o
  -4  -9   2          7.65          8.69         1.67 o
  -3  -9   2          6.69          7.82         1.69 o
  -2  -9   2          2.16          1.62         0.76 o
  -1  -9   2         20.82         19.80         1.52 o
   0  -9   2          5.50          5.19         1.01 o
   1  -9   2         13.00         12.73         1.29 o
   2  -9   2         12.59         10.22         1.73 o
   3  -9   2         33.77         30.62         1.81 o
   4  -9   2          1.96          2.75         0.92 o
   5  -9   2          2.97          0.68         1.17 o
   6  -9   2          3.57          4.32         1.49 o
  -7  -8   2         11.56         14.49         1.98 o
  -6  -8   2          1.68          3.15         1.22 o
  -5  -8   2         16.13         18.86         2.07 o
  -4  -8   2         25.77         27.32         2.30 o
  -3  -8   2         22.75         22.56         2.07 o
  -2  -8   2          3.84          2.88         0.68 o
  -1  -8   2         23.70         22.64         1.35 o
   0  -8   2         41.38         41.81         3.80 o
   1  -8   2         14.09         12.71         1.00 o
   2  -8   2          3.01          3.62         0.78 o
   3  -8   2          1.63          2.25         0.72 o
   4  -8   2         77.65         79.73         4.52 o
   5  -8   2          9.15          8.96         1.67 o
   6  -8   2          7.02          4.46         1.53 o
   7  -8   2          3.09          2.16         1.22 o
  -7  -7   2          1.90          1.56         0.58 o
  -6  -7   2         14.70         12.51         1.67 o
  -5  -7   2          8.35         10.08         1.49 o
  -4  -7   2          8.13          9.21         0.91 o
  -3  -7   2         50.32         51.46         2.36 o
  -2  -7   2        147.54        145.90         4.36 o
  -1  -7   2        128.57        111.12         3.08 o
   0  -7   2         12.21         13.29         1.48 o
   1  -7   2         25.70         22.15         1.11 o
   2  -7   2         13.88         13.84         1.01 o
   3  -7   2          2.88          3.01         0.67 o
   4  -7   2          4.81          5.51         0.76 o
   5  -7   2         15.76         18.18         1.94 o
   6  -7   2          5.37          5.27         1.22 o
   7  -7   2          7.35          6.93         1.40 o
  -7  -6   2          5.09          4.18         0.51 o
  -6  -6   2         28.10         28.94         1.37 o
  -5  -6   2         10.79         12.12         0.79 o
  -4  -6   2         23.09         18.89         0.67 o
  -3  -6   2        167.52        160.79         2.76 o
  -2  -6   2        110.87        103.51         1.78 o
  -1  -6   2         79.43         81.48         1.89 o
   0  -6   2        179.17        180.51         3.57 o
   1  -6   2        309.11        303.44         7.06 o
   2  -6   2         16.32         14.03         0.64 o
   3  -6   2         36.74         33.61         1.01 o
   4  -6   2         25.92         24.90         1.06 o
   5  -6   2          4.38          4.08         0.48 o
   6  -6   2          1.90          2.28         0.50 o
   7  -6   2          7.11          6.93         1.06 o
   8  -6   2          2.63          1.62         1.35 o
  -7  -5   2         11.63         12.83         1.44 o
  -6  -5   2          1.93          1.95         0.39 o
  -5  -5   2         51.66         50.22         1.25 o
  -4  -5   2        134.76        125.30         2.19 o
  -3  -5   2         16.63         20.99         0.58 o
  -2  -5   2         87.41         92.85         1.81 o
  -1  -5   2         71.37         80.46         2.17 o
   0  -5   2        195.09        196.66         3.11 o
   1  -5   2         67.45         71.39         1.37 o
   2  -5   2        188.11        183.13         3.25 o
   3  -5   2         58.00         57.17         1.47 o
   4  -5   2         58.07         47.43         1.45 o
   5  -5   2          0.69          0.80         0.33 o
   6  -5   2          3.17          2.46         0.70 o
   7  -5   2         17.00         15.53         2.16 o
   8  -5   2          7.33          9.32         1.94 o
  -7  -4   2         11.63         11.73         1.01 o
  -6  -4   2         17.37         16.26         0.57 o
  -5  -4   2         61.73         54.48         1.54 o
  -4  -4   2         29.03         29.98         0.76 o
  -3  -4   2        194.23        194.79         2.98 o
  -2  -4   2        516.85        544.21         7.75 o
  -1  -4   2         50.25         53.84         1.05 o
   0  -4   2         17.58         16.81         0.40 o
   1  -4   2         51.91         51.06         0.95 o
   2  -4   2          9.93          7.66         0.54 o
   3  -4   2          4.31          3.86         0.40 o
   4  -4   2         24.85         30.02         0.94 o
   5  -4   2         71.42         59.29         1.65 o
   6  -4   2         21.17         21.27         1.00 o
   7  -4   2         20.21         20.70         2.43 o
   8  -4   2         42.36         51.44         3.69 o
   9  -4   2         11.44         12.33         2.34 o
  -8  -3   2         17.61         20.66         1.85 o
  -7  -3   2          4.27          3.81         0.48 o
  -6  -3   2         35.67         34.66         0.89 o
  -5  -3   2         50.42         49.57         0.98 o
  -4  -3   2          6.23          5.85         0.29 o
  -3  -3   2          6.45          5.94         0.25 o
  -2  -3   2       1251.53       1290.22        22.38 o
  -1  -3   2        455.99        466.12         8.63 o
   0  -3   2         53.70         58.45         1.02 o
   1  -3   2        167.04        178.52         2.94 o
   2  -3   2        121.84        124.76         2.25 o
   3  -3   2        117.51        112.01         2.89 o
   4  -3   2         31.32         27.29         0.78 o
   5  -3   2         14.32         10.87         0.47 o
   6  -3   2          6.40          7.84         1.64 o
   7  -3   2          3.52          2.44         1.33 o
   8  -3   2         16.99         18.33         2.79 o
   9  -3   2         16.88         17.89         1.61 o
  -9  -2   2          1.34          1.40         1.08 o
  -8  -2   2         26.31         29.71         1.96 o
  -7  -2   2         62.25         61.71         1.50 o
  -6  -2   2         19.70         18.96         0.73 o
  -5  -2   2         47.54         42.57         1.14 o
  -4  -2   2        144.67        138.86         1.77 o
  -3  -2   2        113.71        111.12         1.47 o
  -2  -2   2         52.60         54.89         0.90 o
  -1  -2   2       2044.09       2152.96        27.77 o
   0  -2   2       2717.90       2690.01        41.72 o
   1  -2   2        470.28        481.67         7.75 o
   2  -2   2         58.08         61.49         1.00 o
   3  -2   2        492.83        543.24         8.64 o
   4  -2   2        150.94        161.44         2.50 o
   5  -2   2        126.98        116.58         2.43 o
   6  -2   2         74.32         67.57         1.84 o
   7  -2   2          6.87          7.41         1.04 o
   8  -2   2         12.57         12.00         1.13 o
   9  -2   2          8.36          5.77         1.04 o
  -9  -1   2          6.08          5.22         1.26 o
  -8  -1   2         17.99         17.08         1.06 o
  -7  -1   2          8.53          8.86         0.58 o
  -6  -1   2         27.18         22.49         0.67 o
  -5  -1   2         39.76         37.76         0.83 o
  -4  -1   2         80.63         83.51         1.02 o
  -3  -1   2         52.49         46.08         0.66 o
  -2  -1   2         82.81         81.07         1.13 o
  -1  -1   2        597.05        620.81         7.53 o
   0  -1   2        125.61        121.07         2.66 o
   1  -1   2         82.79         84.97         0.99 o
   2  -1   2       1049.80       1089.19        16.45 o
   3  -1   2        344.53        354.19         5.64 o
   4  -1   2        127.08        135.93         2.34 o
   5  -1   2         90.60         93.88         1.76 o
   6  -1   2         30.31         27.58         0.81 o
   7  -1   2         29.33         27.62         2.54 o
   8  -1   2          0.44          0.56         0.81 o
   9  -1   2          1.92          1.76         0.67 o
  -9   0   2          0.06         -0.52         0.67 o
  -8   0   2          5.21          5.33         0.67 o
  -7   0   2         15.28         14.03         0.79 o
  -6   0   2        106.33        106.59         1.55 o
  -5   0   2          1.19          1.56         0.19 o
  -4   0   2         49.85         47.06         0.76 o
  -3   0   2          5.39          3.86         0.34 o
  -2   0   2          1.17          0.61         0.06 o
  -1   0   2        512.92        519.70         5.80 o
   0   0   2        514.50        515.59         6.14 o
   1   0   2        182.36        193.55         2.18 o
   2   0   2        173.67        200.52         2.18 o
   3   0   2         12.05         15.82         0.34 o
   4   0   2         40.62         39.65         0.77 o
   5   0   2          1.11          0.04         0.23 o
   6   0   2         16.13         17.51         0.64 o
   7   0   2          1.37          1.05         0.50 o
   8   0   2          0.82          1.24         0.96 o
   9   0   2         38.66         38.59         3.55 o
  -9   1   2          6.08          6.57         1.31 o
  -8   1   2         17.99         16.94         0.80 o
  -7   1   2          8.51          8.35         0.33 o
  -6   1   2         27.22         23.42         0.47 o
  -5   1   2         39.78         37.33         0.71 o
  -4   1   2         80.62         82.74         1.41 o
  -3   1   2         52.52         44.72         0.77 o
  -2   1   2         83.03         81.38         1.00 o
  -1   1   2        597.31        611.50         7.08 o
   0   1   2        125.50        123.19         1.57 o
   1   1   2         82.84         85.15         1.23 o
   2   1   2       1050.17       1085.15        12.56 o
   3   1   2        344.80        356.99         4.45 o
   4   1   2        127.30        136.30         1.81 o
   5   1   2         90.52         97.23         1.43 o
   6   1   2         30.30         28.40         0.77 o
   7   1   2         29.32         25.89         0.89 o
   8   1   2          0.44          0.71         0.38 o
   9   1   2          1.92          1.54         0.92 o
  -9   2   2          1.34          1.56         0.33 o
  -8   2   2         26.32         27.70         1.02 o
  -7   2   2         62.24         60.69         1.54 o
  -6   2   2         19.70         17.22         0.69 o
  -5   2   2         47.51         45.29         0.95 o
  -4   2   2        144.57        140.63         1.89 o
  -3   2   2        113.73        112.11         1.56 o
  -2   2   2         52.66         54.68         0.85 o
  -1   2   2       2044.25       2128.84        28.37 o
   0   2   2       2717.38       2702.85        47.39 o
   1   2   2        470.53        488.25         6.27 o
   2   2   2         57.98         61.60         0.94 o
   3   2   2        492.93        536.34         6.82 o
   4   2   2        150.96        163.15         1.97 o
   5   2   2        126.94        118.00         1.73 o
   6   2   2         74.32         69.09         1.32 o
   7   2   2          6.85          6.80         0.66 o
   8   2   2         12.58         11.64         1.23 o
   9   2   2          8.36          7.86         1.41 o
  -9   3   2         10.63          9.40         0.86 o
  -8   3   2         17.62         17.42         0.98 o
  -7   3   2          4.29          4.30         0.30 o
  -6   3   2         35.67         35.77         1.07 o
  -5   3   2         50.39         49.53         1.06 o
  -4   3   2          6.23          6.11         0.42 o
  -3   3   2          6.43          5.86         0.26 o
  -2   3   2       1251.33       1275.28        17.44 o
  -1   3   2        455.50        465.98         8.01 o
   0   3   2         53.73         58.46         1.18 o
   1   3   2        167.06        180.86         3.76 o
   2   3   2        121.70        127.51         1.58 o
   3   3   2        117.44        110.62         1.94 o
   4   3   2         31.35         28.64         0.56 o
   5   3   2         14.36         11.27         0.42 o
   6   3   2          6.39          6.98         0.58 o
   7   3   2          3.52          3.25         0.36 o
   8   3   2         17.01         20.13         0.98 o
   9   3   2         16.88         17.75         1.65 o
  -9   4   2          5.62          5.90         1.44 o
  -8   4   2          2.08          2.56         0.57 o
  -7   4   2         11.63         12.29         1.07 o
  -6   4   2         17.36         15.65         0.60 o
  -5   4   2         61.78         55.72         1.38 o
  -4   4   2         29.10         30.14         1.23 o
  -3   4   2        194.19        196.52         3.51 o
  -2   4   2        516.86        539.48         8.85 o
  -1   4   2         50.28         57.41         1.20 o
   0   4   2         17.61         16.16         0.48 o
   1   4   2         51.90         52.71         0.90 o
   2   4   2          9.91          8.34         0.35 o
   3   4   2          4.29          4.00         0.31 o
   4   4   2         24.86         30.01         0.70 o
   5   4   2         71.47         62.30         1.08 o
   6   4   2         21.20         22.50         0.72 o
   7   4   2         20.24         22.28         0.74 o
   8   4   2         42.36         48.87         1.69 o
   9   4   2         11.44         10.61         1.37 o
  -9   5   2          3.12          1.53         1.17 o
  -8   5   2          1.68          0.44         0.58 o
  -7   5   2         11.63         13.54         0.68 o
  -6   5   2          1.94          1.32         0.36 o
  -5   5   2         51.68         50.35         2.22 o
  -4   5   2        134.73        126.17         2.54 o
  -3   5   2         16.66         18.71         0.79 o
  -2   5   2         87.42         96.52         1.85 o
  -1   5   2         71.34         78.80         1.45 o
   0   5   2        195.06        197.59         2.85 o
   1   5   2         67.42         70.43         1.19 o
   2   5   2        188.12        184.25         2.91 o
   3   5   2         58.08         58.71         1.18 o
   4   5   2         58.14         48.37         1.02 o
   5   5   2          0.69          0.77         0.30 o
   6   5   2          3.17          2.84         0.35 o
   7   5   2         17.01         18.04         0.76 o
   8   5   2          7.34          8.71         1.75 o
  -8   6   2          8.88          8.54         1.37 o
  -7   6   2          5.09          4.85         0.52 o
  -6   6   2         28.08         28.84         0.89 o
  -5   6   2         10.77         10.63         0.74 o
  -4   6   2         23.06         20.79         0.91 o
  -3   6   2        167.44        163.42         3.02 o
  -2   6   2        110.91        102.73         2.20 o
  -1   6   2         79.41         82.66         1.72 o
   0   6   2        179.24        178.15         2.96 o
   1   6   2        309.04        309.95         5.26 o
   2   6   2         16.31         14.91         0.57 o
   3   6   2         36.74         32.89         0.93 o
   4   6   2         25.92         26.44         0.80 o
   5   6   2          4.39          4.11         0.43 o
   6   6   2          1.89          1.38         0.42 o
   7   6   2          7.12          7.63         0.62 o
   8   6   2          2.63          4.70         0.97 o
  -8   7   2          0.74         -0.36         1.04 o
  -7   7   2          1.90          2.17         0.51 o
  -6   7   2         14.68         15.32         0.95 o
  -5   7   2          8.35          8.33         0.75 o
  -4   7   2          8.13          8.89         0.71 o
  -3   7   2         50.28         51.25         1.52 o
  -2   7   2        147.47        150.64         4.29 o
  -1   7   2        128.64        117.63         5.49 o
   0   7   2         12.20         13.81         1.40 o
   1   7   2         25.71         24.67         1.69 o
   2   7   2         13.88         13.47         1.29 o
   3   7   2          2.87          1.44         0.95 o
   4   7   2          4.82          4.32         0.62 o
   5   7   2         15.75         15.37         1.03 o
   6   7   2          5.37          3.67         0.70 o
   7   7   2          7.35          5.70         1.08 o
  -7   8   2         11.56         12.40         1.35 o
  -6   8   2          1.68          1.92         1.01 o
  -5   8   2         16.12         18.63         1.47 o
  -4   8   2         25.78         22.82         1.85 o
  -3   8   2         22.73         21.29         1.62 o
  -1   8   2         23.70         19.94         2.66 o
   0   8   2         41.40         40.52         2.45 o
   1   8   2         14.10          9.86         1.94 o
   4   8   2         77.66         79.17         2.80 o
   5   8   2          9.16          9.08         1.05 o
   6   8   2          7.02          6.56         0.86 o
   7   8   2          3.09          3.60         1.49 o
  -5   9   2         21.69         25.74         2.34 o
  -4   9   2          7.65          7.43         1.26 o
  -3   9   2          6.70          7.70         1.17 o
   3   9   2         33.79         36.01         2.66 o
   4   9   2          1.96          1.97         0.79 o
   5   9   2          2.96          3.17         0.87 o
   6   9   2          3.57          4.77         1.44 o
   3  10   2          1.37          2.03         1.22 o
   4  10   2          0.03         -0.64         0.64 o
   5  10   2          2.11          2.34         1.22 o
   2  11   2          9.43          9.95         1.89 o
   3  11   2          4.57          6.57         1.67 o
  -1  12   2          3.08          5.36         1.58 o
   0  12   2          1.90          4.19         1.53 o
   1  12   2          1.55          5.31         1.62 o
   0 -12   3          0.28         -0.84         0.84 o
  -4 -11   3         26.83         27.37         2.97 o
  -3 -11   3          3.12          2.88         1.58 o
  -2 -11   3          0.02         -0.14         0.82 o
  -1 -11   3          7.61          7.50         1.14 o
   0 -11   3          0.99          1.57         0.94 o
   1 -11   3          3.90          2.84         1.00 o
   2 -11   3          1.64          0.82         0.86 o
   3 -11   3          3.73          4.56         1.24 o
  -5 -10   3          6.68         10.76         1.94 o
  -4 -10   3          2.23          4.05         1.49 o
  -3 -10   3          6.47          8.50         1.15 o
  -2 -10   3         50.16         49.14         2.36 o
  -1 -10   3          7.88          7.82         1.17 o
   0 -10   3          0.38          0.38         0.74 o
   1 -10   3          6.21          7.60         1.13 o
   2 -10   3          1.78          2.79         0.92 o
   3 -10   3          6.13          5.09         1.11 o
   4 -10   3          0.09          1.04         0.83 o
   5 -10   3          0.02          0.45         1.31 o
  -6  -9   3          2.12          3.65         1.44 o
  -5  -9   3          3.19          2.16         1.26 o
  -4  -9   3          8.29          5.09         1.44 o
  -3  -9   3         32.42         30.26         1.73 o
  -2  -9   3         49.01         44.64         2.08 o
  -1  -9   3          0.90          0.70         1.08 o
   0  -9   3         17.43         17.69         1.45 o
   1  -9   3          0.56          0.82         1.35 o
   2  -9   3          1.24          0.84         1.22 o
   3  -9   3          2.51          3.42         0.91 o
   4  -9   3          3.70          4.82         0.98 o
   5  -9   3          0.91          1.04         1.13 o
   6  -9   3          0.05          0.59         1.17 o
  -6  -8   3         17.14         15.48         1.98 o
  -5  -8   3          1.02         -0.81         0.81 o
  -4  -8   3          1.68          4.14         1.22 o
  -3  -8   3         53.21         55.66         2.19 o
  -2  -8   3          6.77          6.39         0.92 o
  -1  -8   3         37.24         34.86         5.67 o
   0  -8   3         32.08         31.73         1.65 o
   1  -8   3         32.51         27.52         2.97 o
   2  -8   3         15.14         16.36         1.29 o
   3  -8   3         24.99         28.34         1.62 o
   4  -8   3          7.77          7.57         1.00 o
   5  -8   3         36.76         36.82         2.79 o
   6  -8   3         14.01         17.33         2.12 o
   7  -8   3          0.05          1.22         1.13 o
  -6  -7   3          2.58          4.82         1.31 o
  -5  -7   3         34.07         35.78         2.43 o
  -4  -7   3          9.15          7.91         0.86 o
  -3  -7   3         11.56         10.98         1.35 o
  -2  -7   3         97.58         86.57         3.33 o
  -1  -7   3          9.98         10.95         1.01 o
   0  -7   3        117.33        111.56         3.05 o
   1  -7   3          3.17          2.25         0.53 o
   2  -7   3          0.15         -0.35         0.40 o
   3  -7   3          1.13          0.80         0.57 o
   4  -7   3          8.85          7.88         0.95 o
   5  -7   3          3.01          3.20         0.81 o
   6  -7   3         35.06         39.56         2.75 o
  -7  -6   3         12.40         12.56         0.99 o
  -6  -6   3         12.75         12.85         0.97 o
  -5  -6   3          0.36          0.11         0.40 o
  -4  -6   3          0.50          0.87         0.31 o
  -3  -6   3        195.42        186.11         3.71 o
  -2  -6   3         62.53         60.36         1.38 o
  -1  -6   3         58.35         55.20         1.43 o
   0  -6   3        109.13         95.40         2.57 o
   1  -6   3        115.48        117.99         2.52 o
   2  -6   3         83.70         74.91         1.81 o
   3  -6   3          0.03         -0.30         0.35 o
   4  -6   3         66.46         64.46         1.86 o
   5  -6   3          4.19          3.16         0.54 o
   6  -6   3         13.45         10.42         1.12 o
   7  -6   3         24.64         28.31         2.84 o
   8  -6   3          6.34          4.73         1.80 o
  -7  -5   3          4.81          6.30         0.47 o
  -6  -5   3         44.91         43.66         1.17 o
  -5  -5   3         18.43         17.74         0.77 o
  -4  -5   3         14.71         13.83         0.55 o
  -3  -5   3        199.96        191.69         3.02 o
  -2  -5   3        130.07        135.47         2.48 o
  -1  -5   3         25.04         28.55         0.77 o
   0  -5   3         22.24         20.93         0.49 o
   1  -5   3        286.17        281.65         4.72 o
   2  -5   3         11.79         10.44         0.44 o
   3  -5   3        150.78        137.79         3.64 o
   4  -5   3          5.27          6.38         0.67 o
   5  -5   3         25.76         23.04         0.96 o
   6  -5   3          8.35          9.05         0.67 o
   7  -5   3          7.22          6.98         1.58 o
   8  -5   3          6.67          7.20         1.85 o
  -8  -4   3          7.27          8.66         0.99 o
  -7  -4   3         31.01         32.27         1.47 o
  -6  -4   3          9.59          9.85         0.51 o
  -5  -4   3         35.79         34.67         0.95 o
  -4  -4   3        368.42        359.06         5.34 o
  -3  -4   3        197.70        202.79         3.09 o
  -2  -4   3         79.48         83.01         1.81 o
  -1  -4   3        186.37        201.59         3.86 o
   0  -4   3        148.56        160.18         4.42 o
   1  -4   3        113.25        117.22         2.29 o
   2  -4   3        130.41        135.42         3.23 o
   3  -4   3         20.90         24.59         0.80 o
   4  -4   3         45.23         41.34         1.16 o
   5  -4   3         26.19         28.00         1.02 o
   6  -4   3          6.14          9.27         1.58 o
   7  -4   3         26.63         25.88         2.75 o
   8  -4   3         26.48         24.80         3.02 o
  -8  -3   3         23.99         26.43         1.41 o
  -7  -3   3          0.37          0.82         0.41 o
  -6  -3   3         26.54         24.60         0.80 o
  -5  -3   3         69.39         66.91         1.51 o
  -4  -3   3         41.12         36.47         0.72 o
  -3  -3   3         58.25         60.35         1.05 o
  -2  -3   3        161.83        174.14         3.21 o
  -1  -3   3         73.75         88.45         1.59 o
   0  -3   3        133.45        126.77         3.14 o
   1  -3   3         13.64         13.21         0.49 o
   2  -3   3         34.42         35.32         1.06 o
   3  -3   3          2.05          2.03         0.24 o
   4  -3   3         26.03         26.81         0.71 o
   5  -3   3          0.78          0.59         0.27 o
   6  -3   3         42.93         39.35         1.94 o
   7  -3   3         15.74         15.77         1.23 o
   8  -3   3          8.43          9.34         1.16 o
   9  -3   3         13.37         11.95         1.37 o
  -9  -2   3         22.32         23.31         2.12 o
  -8  -2   3          5.74          4.37         0.70 o
  -7  -2   3         28.03         27.42         1.02 o
  -6  -2   3          5.00          4.53         0.35 o
  -5  -2   3        150.00        136.10         1.90 o
  -4  -2   3          8.33          8.40         0.38 o
  -3  -2   3         62.14         65.22         0.96 o
  -2  -2   3         84.21         88.94         1.53 o
  -1  -2   3        193.71        203.06         3.34 o
   0  -2   3        435.31        463.88         7.29 o
   1  -2   3         18.58         22.48         0.50 o
   2  -2   3        132.89        156.75         1.99 o
   3  -2   3          3.15          3.16         0.21 o
   4  -2   3          4.71          3.70         0.24 o
   5  -2   3          2.93          2.51         0.35 o
   6  -2   3         26.65         25.75         1.14 o
   7  -2   3          2.13          2.73         0.53 o
   8  -2   3          0.18         -0.35         0.43 o
   9  -2   3          2.69          2.50         0.97 o
  -9  -1   3          0.74         -0.41         0.86 o
  -8  -1   3          3.89          4.38         0.53 o
  -7  -1   3         54.04         57.49         1.24 o
  -6  -1   3          9.06          7.91         0.49 o
  -5  -1   3         66.60         64.72         0.97 o
  -4  -1   3         11.82         12.53         0.26 o
  -3  -1   3         15.21         16.53         0.38 o
  -2  -1   3        305.64        321.02         4.55 o
  -1  -1   3        294.34        305.94         4.76 o
   0  -1   3        313.27        316.83         4.81 o
   1  -1   3        246.31        260.18         3.27 o
   2  -1   3        123.53        140.96         1.83 o
   3  -1   3         18.53         24.09         0.57 o
   4  -1   3         35.72         34.82         0.80 o
   5  -1   3          4.67          5.14         0.33 o
   6  -1   3         14.02         13.18         0.68 o
   7  -1   3          8.74          9.30         0.75 o
   8  -1   3         25.11         25.07         1.21 o
   9  -1   3         12.70         13.92         1.24 o
  -9   0   3          0.79          1.95         0.78 o
  -8   0   3         82.16         87.67         2.70 o
  -7   0   3          1.38          1.53         0.65 o
  -6   0   3          0.01         -0.15         0.16 o
  -5   0   3        258.98        259.77         3.14 o
  -4   0   3        205.66        210.44         2.66 o
  -3   0   3        121.58        127.70         1.56 o
  -2   0   3         99.83         95.60         1.47 o
  -1   0   3          0.11          0.13         0.06 o
   0   0   3       1130.26       1164.31        15.58 o
   1   0   3        120.27        111.72         1.43 o
   2   0   3         45.62         50.45         0.69 o
   3   0   3          1.34          1.65         0.14 o
   4   0   3          6.69          4.79         0.26 o
   5   0   3         27.76         28.08         0.72 o
   6   0   3          2.84          3.19         0.37 o
   7   0   3         11.20         11.47         0.78 o
   8   0   3         20.88         24.25         1.28 o
   9   0   3          4.78          4.98         1.06 o
  -9   1   3          0.74          1.67         0.99 o
  -8   1   3          3.89          4.29         0.26 o
  -7   1   3         54.02         54.69         0.95 o
  -6   1   3          9.08          7.57         0.27 o
  -5   1   3         66.58         61.82         0.98 o
  -4   1   3         11.84         12.23         0.40 o
  -3   1   3         15.23         16.31         0.43 o
  -2   1   3        305.21        323.70         3.95 o
  -1   1   3        293.83        303.88         3.62 o
   0   1   3        313.59        328.38         4.07 o
   1   1   3        246.48        259.33         4.66 o
   2   1   3        123.58        144.91         2.20 o
   3   1   3         18.58         24.58         0.43 o
   4   1   3         35.72         36.77         0.61 o
   5   1   3          4.67          5.45         0.23 o
   6   1   3         14.04         12.78         1.07 o
   7   1   3          8.74          9.82         0.62 o
   8   1   3         25.13         24.81         0.96 o
   9   1   3         12.70         16.11         0.82 o
  -9   2   3         22.34         22.29         0.78 o
  -8   2   3          5.74          5.27         0.45 o
  -7   2   3         28.04         27.74         0.96 o
  -6   2   3          5.01          5.04         0.45 o
  -5   2   3        150.00        135.17         2.07 o
  -4   2   3          8.34          8.37         0.33 o
  -3   2   3         62.24         65.71         0.97 o
  -2   2   3         84.22         90.82         1.23 o
  -1   2   3        193.61        207.00         2.63 o
   0   2   3        435.25        459.15         5.78 o
   1   2   3         18.65         23.03         0.44 o
   2   2   3        132.97        154.17         2.61 o
   3   2   3          3.12          2.98         0.17 o
   4   2   3          4.71          3.79         0.18 o
   5   2   3          2.93          3.13         0.18 o
   6   2   3         26.70         27.28         0.80 o
   7   2   3          2.14          2.61         0.45 o
   8   2   3          0.18          0.62         0.43 o
   9   2   3          2.69          1.21         0.95 o
  -9   3   3          3.77          4.11         0.71 o
  -8   3   3         24.01         25.18         1.56 o
  -7   3   3          0.37         -0.18         0.40 o
  -6   3   3         26.59         25.90         0.90 o
  -5   3   3         69.32         65.70         1.25 o
  -4   3   3         41.12         38.95         0.91 o
  -3   3   3         58.24         61.30         1.10 o
  -2   3   3        161.67        174.87         2.35 o
  -1   3   3         73.73         89.48         1.36 o
   0   3   3        133.50        130.49         1.97 o
   1   3   3         13.60         13.03         0.28 o
   2   3   3         34.37         34.78         0.63 o
   3   3   3          2.04          1.90         0.34 o
   4   3   3         26.04         26.54         0.56 o
   5   3   3          0.78          0.73         0.15 o
   6   3   3         42.90         38.22         0.92 o
   7   3   3         15.74         14.69         0.66 o
   8   3   3          8.42          9.45         1.43 o
   9   3   3         13.36         13.62         1.71 o
  -9   4   3          3.73          2.75         1.17 o
  -8   4   3          7.26          7.62         0.79 o
  -7   4   3         31.00         30.91         0.91 o
  -6   4   3          9.60         11.79         0.79 o
  -5   4   3         35.80         35.34         1.31 o
  -4   4   3        368.19        368.23         5.58 o
  -3   4   3        197.51        205.38         3.16 o
  -2   4   3         79.57         81.01         1.32 o
  -1   4   3        186.26        205.62         3.20 o
   0   4   3        148.44        161.09         2.90 o
   1   4   3        113.20        117.74         1.79 o
   2   4   3        130.36        136.29         1.85 o
   3   4   3         20.87         25.50         0.65 o
   4   4   3         45.22         42.24         1.02 o
   5   4   3         26.22         27.43         0.73 o
   6   4   3          6.13          6.27         0.39 o
   7   4   3         26.60         29.03         0.95 o
   8   4   3         26.48         27.19         1.23 o
  -9   5   3          0.84          0.32         1.08 o
  -8   5   3          2.02          1.35         0.84 o
  -7   5   3          4.80          5.80         0.64 o
  -6   5   3         44.91         45.80         1.21 o
  -5   5   3         18.41         19.66         1.67 o
  -4   5   3         14.71         12.30         1.04 o
  -3   5   3        199.92        199.81         5.08 o
  -2   5   3        129.98        138.17         2.53 o
  -1   5   3         25.00         29.32         0.72 o
   0   5   3         22.26         22.09         0.62 o
   1   5   3        286.22        295.51         4.08 o
   2   5   3         11.78         11.19         0.43 o
   3   5   3        150.85        138.98         2.36 o
   4   5   3          5.24          5.30         0.44 o
   5   5   3         25.75         23.15         0.75 o
   6   5   3          8.34          8.82         0.70 o
   7   5   3          7.22          6.22         0.50 o
   8   5   3          6.67          8.51         0.95 o
  -8   6   3         12.39         12.42         2.18 o
  -7   6   3         12.39         13.16         0.92 o
  -6   6   3         12.74         12.93         0.72 o
  -5   6   3          0.37          0.80         0.39 o
  -4   6   3          0.49          0.28         0.29 o
  -3   6   3        195.46        181.17         3.35 o
  -2   6   3         62.54         61.59         1.39 o
  -1   6   3         58.36         56.58         1.32 o
   0   6   3        109.12        101.31         1.83 o
   1   6   3        115.43        119.57         2.03 o
   2   6   3         83.77         77.51         1.48 o
   3   6   3          0.03         -0.29         0.29 o
   4   6   3         66.47         62.96         1.52 o
   5   6   3          4.19          3.78         0.42 o
   6   6   3         13.46         14.15         0.71 o
   7   6   3         24.65         29.61         1.18 o
   8   6   3          6.34          4.64         1.22 o
  -8   7   3          3.47          2.79         1.22 o
  -7   7   3          6.20          6.03         0.62 o
  -6   7   3          2.58          4.15         0.53 o
  -5   7   3         34.09         32.93         1.29 o
  -4   7   3          9.14          8.66         0.59 o
  -3   7   3         11.55         10.37         2.00 o
  -2   7   3         97.66         86.33         2.33 o
  -1   7   3          9.97         10.34         1.24 o
   0   7   3        117.25        110.41         4.55 o
   1   7   3          3.18          3.56         1.08 o
   2   7   3          0.15         -0.54         0.54 o
   3   7   3          1.13          0.05         0.56 o
   4   7   3          8.84         10.35         1.05 o
   5   7   3          3.00          2.75         0.64 o
   6   7   3         35.07         39.95         1.63 o
   7   7   3         21.32         19.16         1.58 o
  -7   8   3          4.16          5.24         1.26 o
  -6   8   3         17.14         17.34         1.55 o
  -5   8   3          1.02          0.63         0.86 o
  -4   8   3          1.68          0.88         0.56 o
  -3   8   3         53.18         57.21         2.70 o
  -2   8   3          6.78          6.71         0.95 o
  -1   8   3         37.24         32.90         3.06 o
   0   8   3         32.07         32.14         2.16 o
   1   8   3         32.48         30.79         2.97 o
   2   8   3         15.12         12.69         1.67 o
   3   8   3         24.97         30.20         2.34 o
   4   8   3          7.77         12.11         1.58 o
   5   8   3         36.76         40.87         1.96 o
   6   8   3         14.01         13.28         1.80 o
   7   8   3          0.05          0.12         0.82 o
  -5   9   3          3.19          3.06         1.22 o
  -4   9   3          8.30          9.61         1.01 o
  -3   9   3         32.40         31.55         2.07 o
   2   9   3          1.24         -0.14         0.99 o
   3   9   3          2.51          3.56         1.22 o
   4   9   3          3.69          6.26         1.40 o
   5   9   3          0.92          1.94         1.13 o
   6   9   3          0.05         -0.59         0.99 o
  -3  10   3          6.47          6.08         1.58 o
   1  10   3          6.21          6.44         1.58 o
   2  10   3          1.78          2.03         1.26 o
   3  10   3          6.14         10.04         1.76 o
   4  10   3          0.10         -0.63         0.63 o
   5  10   3          0.02          0.59         1.13 o
  -3  11   3          3.12          2.93         1.31 o
  -2  11   3          0.02         -0.54         0.99 o
  -1  11   3          7.61          7.02         1.62 o
   0  11   3          0.99          1.04         1.31 o
   1  11   3          3.90          3.69         1.53 o
   2  11   3          1.64          0.45         1.17 o
   3  11   3          3.74          4.14         1.44 o
   0  12   3          0.27          0.18         1.26 o
  -3 -11   4         13.48         14.85         2.43 o
  -2 -11   4         11.82         11.46         1.36 o
  -1 -11   4          2.17          1.24         0.91 o
   0 -11   4          0.68          0.63         0.91 o
   1 -11   4          2.23          0.44         0.87 o
   2 -11   4          7.67          8.04         1.42 o
   3 -11   4          5.82          4.74         1.22 o
  -5 -10   4          0.72         -0.14         1.40 o
  -4 -10   4          7.07          8.37         1.85 o
  -3 -10   4          6.71          6.62         1.80 o
  -2 -10   4          1.29          3.49         0.92 o
  -1 -10   4         40.37         38.87         2.08 o
   0 -10   4          4.70          4.51         1.03 o
   1 -10   4         14.12         14.60         1.48 o
   2 -10   4          3.42          4.10         0.99 o
   3 -10   4          0.37          0.41         1.10 o
   4 -10   4          8.04          7.61         1.19 o
  -6  -9   4          5.35          4.77         1.62 o
  -5  -9   4          9.61          9.68         1.76 o
  -4  -9   4          4.33          4.86         1.49 o
  -3  -9   4         16.45         14.97         1.35 o
  -2  -9   4         28.70         31.61         1.80 o
  -1  -9   4          0.21         -0.09         0.56 o
   0  -9   4         12.70         11.99         1.24 o
   1  -9   4         29.85         28.02         1.76 o
   2  -9   4         15.78         18.15         1.51 o
   3  -9   4          2.89          1.99         1.78 o
   4  -9   4          0.20          1.11         1.04 o
   5  -9   4          1.21          2.61         1.31 o
   6  -9   4          0.99          1.31         1.22 o
  -6  -8   4         25.26         28.81         2.39 o
  -5  -8   4          7.18          7.47         1.53 o
  -4  -8   4          5.73          4.82         1.35 o
  -3  -8   4         28.22         31.19         2.05 o
  -2  -8   4         67.57         64.97         3.20 o
  -1  -8   4         15.32         14.26         1.20 o
   0  -8   4         66.28         59.98         2.37 o
   1  -8   4         46.18         46.47         2.04 o
   2  -8   4          2.70          1.95         0.68 o
   3  -8   4          6.22          6.37         0.92 o
   4  -8   4         23.10         25.28         1.63 o
   5  -8   4          1.92          3.42         1.31 o
   6  -8   4         25.72         29.44         2.57 o
  -6  -7   4         14.09         16.52         1.94 o
  -5  -7   4         10.09          7.07         1.44 o
  -4  -7   4          8.39         10.17         1.58 o
  -3  -7   4         22.95         24.61         1.33 o
  -2  -7   4          0.85          0.67         0.49 o
  -1  -7   4         56.87         57.74         2.52 o
   0  -7   4        100.10        101.32         4.17 o
   1  -7   4         10.02          8.96         0.81 o
   2  -7   4          7.52          6.59         1.13 o
   3  -7   4         24.50         22.92         1.45 o
   4  -7   4          0.57         -0.60         0.60 o
   5  -7   4         31.04         34.82         1.73 o
   6  -7   4         37.04         33.26         2.61 o
  -7  -6   4         15.19         15.26         1.13 o
  -6  -6   4         15.75         14.24         1.06 o
  -5  -6   4         13.36         13.00         0.80 o
  -4  -6   4         32.98         32.13         0.88 o
  -3  -6   4          3.24          2.96         0.33 o
  -2  -6   4         63.54         59.96         2.20 o
  -1  -6   4         12.11         12.10         0.67 o
   0  -6   4         60.36         64.21         1.42 o
   1  -6   4         51.97         46.51         1.25 o
   2  -6   4         24.13         22.59         0.70 o
   3  -6   4         57.33         56.75         2.03 o
   4  -6   4         14.96         14.65         1.11 o
   5  -6   4         31.53         28.07         1.91 o
   6  -6   4         23.66         24.45         1.63 o
   7  -6   4         23.33         18.50         2.39 o
   8  -6   4          5.48          8.37         1.94 o
  -8  -5   4          1.34          0.68         0.90 o
  -7  -5   4         16.45         17.34         1.27 o
  -6  -5   4         18.98         19.56         0.79 o
  -5  -5   4          1.49          0.95         0.35 o
  -4  -5   4         72.92         68.82         1.38 o
  -3  -5   4         74.35         74.15         1.82 o
  -2  -5   4         30.18         26.16         0.75 o
  -1  -5   4          3.18          4.60         0.49 o
   0  -5   4         44.38         45.06         0.97 o
   1  -5   4         35.52         35.70         0.95 o
   2  -5   4         75.60         73.78         1.43 o
   3  -5   4         82.42         80.12         1.91 o
   4  -5   4         56.31         56.37         1.68 o
   5  -5   4          5.26          5.07         0.56 o
   6  -5   4          6.30          5.59         0.66 o
   7  -5   4          1.85          1.35         1.53 o
   8  -5   4         13.99         14.54         2.43 o
  -8  -4   4          5.17          4.79         1.53 o
  -7  -4   4         58.07         61.51         2.11 o
  -6  -4   4         10.90         10.93         0.68 o
  -5  -4   4         31.69         30.84         0.89 o
  -4  -4   4         94.59         86.68         1.50 o
  -3  -4   4        369.50        356.79         5.31 o
  -2  -4   4        127.07        129.72         2.30 o
  -1  -4   4        157.78        157.52         3.03 o
   0  -4   4        207.73        205.96         5.72 o
   1  -4   4         13.66         13.47         0.64 o
   2  -4   4         11.59         12.96         0.48 o
   3  -4   4         16.96         18.25         0.70 o
   4  -4   4         20.50         18.97         0.85 o
   5  -4   4         18.65         17.21         0.97 o
   6  -4   4         11.82         11.30         1.76 o
   7  -4   4         14.51         14.04         2.12 o
   8  -4   4          8.81         12.74         2.25 o
  -9  -3   4          6.76          5.67         1.49 o
  -8  -3   4          7.78          6.79         0.82 o
  -7  -3   4          0.06          0.42         0.47 o
  -6  -3   4         24.71         23.89         0.58 o
  -5  -3   4        112.96        104.42         2.22 o
  -4  -3   4        405.46        388.97         6.83 o
  -3  -3   4         24.21         22.12         0.52 o
  -2  -3   4         32.68         33.26         0.74 o
  -1  -3   4       1121.13       1209.62        25.35 o
   0  -3   4          7.24          5.80         0.31 o
   1  -3   4         28.41         29.49         0.76 o
   2  -3   4         72.46         70.75         1.28 o
   3  -3   4         72.89         76.54         1.47 o
   4  -3   4         32.53         34.86         0.96 o
   5  -3   4         38.05         35.48         1.46 o
   6  -3   4         46.59         47.68         1.89 o
   7  -3   4          4.43          5.18         0.86 o
   8  -3   4          8.97          6.66         1.06 o
   9  -3   4          2.68          1.26         0.97 o
  -9  -2   4          9.38          6.26         1.03 o
  -8  -2   4         23.23         24.61         1.07 o
  -7  -2   4          6.52          6.56         0.58 o
  -6  -2   4        251.60        248.25         4.90 o
  -5  -2   4         79.21         78.05         1.25 o
  -4  -2   4        196.95        183.98         2.75 o
  -3  -2   4        206.94        213.16         3.46 o
  -2  -2   4        369.08        395.39         6.26 o
  -1  -2   4        152.57        156.62         3.56 o
   0  -2   4         85.21         83.75         1.37 o
   1  -2   4        178.69        190.68         3.01 o
   2  -2   4         21.65         22.67         0.38 o
   3  -2   4         79.18         86.15         1.42 o
   4  -2   4         26.11         20.53         0.60 o
   5  -2   4        103.57        100.90         1.94 o
   6  -2   4         15.87         15.68         0.86 o
   7  -2   4         10.70         11.08         0.94 o
   8  -2   4         16.93         15.97         1.05 o
   9  -2   4          6.50          6.30         1.16 o
  -9  -1   4          7.97          7.66         1.07 o
  -8  -1   4         19.07         16.89         1.07 o
  -7  -1   4          7.49          7.96         0.58 o
  -6  -1   4          2.15          2.01         0.18 o
  -5  -1   4        295.04        288.33         3.95 o
  -4  -1   4          0.70          0.94         0.11 o
  -3  -1   4         84.68         97.27         1.47 o
  -2  -1   4        574.74        634.01        12.77 o
  -1  -1   4        281.73        296.70         8.63 o
   0  -1   4        711.50        754.49        12.65 o
   1  -1   4         20.18         23.60         0.45 o
   2  -1   4         22.91         20.30         0.37 o
   3  -1   4        165.42        173.47         2.94 o
   4  -1   4         27.10         27.72         1.18 o
   5  -1   4          6.29          7.39         0.40 o
   6  -1   4         10.79         10.43         0.57 o
   7  -1   4          2.35          1.86         0.38 o
   8  -1   4          1.57          1.22         0.73 o
   9  -1   4          6.99          7.12         1.46 o
  -9   0   4          0.01          0.56         0.73 o
  -8   0   4         21.99         19.81         0.77 o
  -7   0   4         21.30         22.33         0.48 o
  -6   0   4         13.23         13.95         0.59 o
  -5   0   4         51.07         51.63         0.80 o
  -4   0   4         12.16          9.74         0.30 o
  -3   0   4         44.57         44.86         0.61 o
  -2   0   4        748.20        809.67         9.92 o
  -1   0   4        115.67        117.32         1.61 o
   0   0   4        999.83       1058.76        14.20 o
   1   0   4        452.39        481.65         6.78 o
   2   0   4         99.40        113.93         1.54 o
   3   0   4        180.38        188.53         2.69 o
   4   0   4        200.54        203.59         3.20 o
   5   0   4         16.83         14.04         0.54 o
   6   0   4          2.09          1.68         0.29 o
   7   0   4          3.22          2.57         0.48 o
   8   0   4         14.97         16.63         0.78 o
   9   0   4          5.94          4.96         1.03 o
  -9   1   4          7.97          7.43         1.40 o
  -8   1   4         19.08         17.94         0.48 o
  -7   1   4          7.51          8.21         0.33 o
  -6   1   4          2.15          1.91         0.32 o
  -5   1   4        294.90        283.38         3.98 o
  -4   1   4          0.70          0.88         0.23 o
  -3   1   4         84.65         95.25         1.37 o
  -2   1   4        574.52        622.60         6.77 o
  -1   1   4        281.67        294.47         3.85 o
   0   1   4        711.71        763.35        10.31 o
   1   1   4         20.13         23.72         0.46 o
   2   1   4         22.91         20.53         0.41 o
   3   1   4        165.36        179.75         2.32 o
   4   1   4         27.03         26.96         0.51 o
   5   1   4          6.30          6.98         0.49 o
   6   1   4         10.76         10.14         0.60 o
   7   1   4          2.35          1.80         0.42 o
   8   1   4          1.56          1.23         0.43 o
   9   1   4          6.98          7.04         1.22 o
  -9   2   4          9.39          8.36         0.64 o
  -8   2   4         23.20         24.54         0.66 o
  -7   2   4          6.53          5.92         0.30 o
  -6   2   4        251.58        240.30         4.45 o
  -5   2   4         79.15         79.21         2.18 o
  -4   2   4        196.98        186.33         2.62 o
  -3   2   4        206.90        213.06         2.94 o
  -2   2   4        369.14        397.17         5.03 o
  -1   2   4        152.49        161.92         2.38 o
   0   2   4         85.11         85.84         1.29 o
   1   2   4        178.96        195.94         4.02 o
   2   2   4         21.54         22.59         0.61 o
   3   2   4         79.05         88.56         1.46 o
   4   2   4         26.10         22.87         0.48 o
   5   2   4        103.58        107.06         1.59 o
   6   2   4         15.84         14.97         0.57 o
   7   2   4         10.67         10.56         0.88 o
   8   2   4         16.92         17.32         0.90 o
   9   2   4          6.51          7.25         1.25 o
  -9   3   4          6.76          6.80         1.67 o
  -8   3   4          7.77          6.53         0.35 o
  -7   3   4          0.06          0.22         0.36 o
  -6   3   4         24.73         25.68         0.99 o
  -5   3   4        112.94        104.28         1.81 o
  -4   3   4        405.59        395.52         4.91 o
  -3   3   4         24.22         24.36         0.55 o
  -2   3   4         32.77         34.66         0.62 o
  -1   3   4       1121.28       1218.94        15.00 o
   0   3   4          7.19          5.63         0.23 o
   1   3   4         28.45         30.58         0.58 o
   2   3   4         72.47         73.13         1.09 o
   3   3   4         72.95         77.91         1.46 o
   4   3   4         32.59         35.55         0.72 o
   5   3   4         37.97         33.99         0.67 o
   6   3   4         46.56         48.59         1.10 o
   7   3   4          4.43          4.28         0.42 o
   8   3   4          8.97          7.73         0.72 o
   9   3   4          2.69          3.30         1.24 o
  -9   4   4          0.92         -0.86         0.86 o
  -8   4   4          5.17          6.10         0.58 o
  -7   4   4         58.07         55.68         2.07 o
  -6   4   4         10.90         12.07         0.71 o
  -5   4   4         31.66         30.91         0.97 o
  -4   4   4         94.55         87.96         1.55 o
  -3   4   4        369.68        369.03         5.28 o
  -2   4   4        127.17        130.19         1.84 o
  -1   4   4        157.87        157.29         2.10 o
   0   4   4        207.82        205.93         3.09 o
   1   4   4         13.66         13.64         0.34 o
   2   4   4         11.63         13.67         0.32 o
   3   4   4         16.94         19.32         0.61 o
   4   4   4         20.50         19.10         0.72 o
   5   4   4         18.64         17.49         0.64 o
   6   4   4         11.80         12.09         0.53 o
   7   4   4         14.52         12.58         0.61 o
   8   4   4          8.82          7.91         0.89 o
  -8   5   4          1.33         -0.06         0.67 o
  -7   5   4         16.46         15.36         0.76 o
  -6   5   4         18.99         19.55         1.02 o
  -5   5   4          1.48          1.17         0.37 o
  -4   5   4         72.94         69.87         1.46 o
  -3   5   4         74.35         77.71         1.45 o
  -2   5   4         30.15         27.59         0.61 o
  -1   5   4          3.15          4.24         0.26 o
   0   5   4         44.47         46.40         0.91 o
   1   5   4         35.55         36.84         0.79 o
   2   5   4         75.58         75.75         1.24 o
   3   5   4         82.32         80.71         1.53 o
   4   5   4         56.25         59.53         1.40 o
   5   5   4          5.27          4.72         0.54 o
   6   5   4          6.30          5.67         0.50 o
   7   5   4          1.85          1.82         0.68 o
   8   5   4         13.99         14.05         1.13 o
  -8   6   4          4.54          6.65         1.00 o
  -7   6   4         15.18         15.45         0.88 o
  -6   6   4         15.76         17.12         0.82 o
  -5   6   4         13.38         11.42         0.76 o
  -4   6   4         32.97         33.28         0.97 o
  -3   6   4          3.23          2.22         0.38 o
  -2   6   4         63.51         62.18         1.26 o
  -1   6   4         12.11         13.56         0.84 o
   0   6   4         60.34         65.82         1.23 o
   1   6   4         52.01         49.84         1.06 o
   2   6   4         24.13         21.64         0.80 o
   3   6   4         57.27         58.30         1.40 o
   4   6   4         14.96         15.39         0.74 o
   5   6   4         31.53         30.59         0.93 o
   6   6   4         23.68         26.74         0.91 o
   7   6   4         23.31         24.96         2.61 o
   8   6   4          5.47          6.93         1.62 o
  -8   7   4          5.51          2.43         1.35 o
  -7   7   4          0.19          0.60         0.67 o
  -6   7   4         14.10         14.68         1.05 o
  -5   7   4         10.10          8.66         1.05 o
  -4   7   4          8.39          9.76         0.74 o
  -3   7   4         22.96         23.37         1.02 o
  -2   7   4          0.85          0.54         0.36 o
  -1   7   4         56.82         59.48         2.89 o
   0   7   4        100.14         95.89         3.00 o
   1   7   4         10.02          8.71         0.89 o
   2   7   4          7.52          5.02         0.86 o
   3   7   4         24.52         25.96         1.73 o
   4   7   4          0.56         -0.56         0.56 o
   5   7   4         31.05         32.88         1.38 o
   6   7   4         37.02         38.71         1.62 o
   7   7   4         27.39         31.91         1.94 o
  -7   8   4         19.00         23.57         1.77 o
  -6   8   4         25.25         27.44         3.71 o
  -5   8   4          7.19          4.64         1.08 o
  -4   8   4          5.73          7.17         1.96 o
  -3   8   4         28.22         27.47         1.36 o
  -2   8   4         67.60         67.69         2.20 o
  -1   8   4         15.32         12.12         1.24 o
   0   8   4         66.27         62.73         2.30 o
   1   8   4         46.19         43.97         2.99 o
   2   8   4          2.71          3.42         1.04 o
   3   8   4          6.23          5.27         1.17 o
   4   8   4         23.10         24.08         2.21 o
   5   8   4          1.92          1.28         0.65 o
   6   8   4         25.72         27.10         2.30 o
  -6   9   4          5.36          6.08         1.49 o
  -5   9   4          9.60          9.09         1.44 o
  -4   9   4          4.33          7.11         1.26 o
  -3   9   4         16.45         15.17         1.80 o
  -2   9   4         28.71         33.98         2.48 o
  -1   9   4          0.21         -0.36         0.86 o
   0   9   4         12.68         13.37         1.76 o
   1   9   4         29.86         25.29         2.16 o
   2   9   4         15.78         16.79         1.89 o
   3   9   4          2.89          4.77         1.13 o
   4   9   4          0.20         -0.63         0.95 o
   5   9   4          1.21          0.72         1.08 o
   6   9   4          0.99          1.13         1.08 o
  -3  10   4          6.71          9.95         1.62 o
  -2  10   4          1.29          1.40         1.13 o
  -1  10   4         40.37         39.11         2.93 o
   0  10   4          4.70          2.48         1.04 o
   1  10   4         14.11         15.66         2.07 o
   2  10   4          3.42          0.95         1.13 o
   3  10   4          0.37          0.95         1.17 o
   4  10   4          8.04          8.46         1.71 o
  -3  11   4         13.47         16.61         1.98 o
  -2  11   4         11.82         13.10         1.89 o
  -1  11   4          2.17          2.79         1.26 o
   0  11   4          0.68          1.53         1.31 o
   1  11   4          2.23          1.80         1.26 o
   2  11   4          7.67          7.65         1.62 o
   3  11   4          5.82          5.67         1.62 o
  -3 -11   5          9.48         13.28         2.39 o
  -2 -11   5          5.78          4.23         1.11 o
  -1 -11   5          0.29          0.16         0.81 o
   0 -11   5          3.28          4.92         1.10 o
   1 -11   5         12.92         10.23         1.41 o
   2 -11   5          5.37          7.24         1.19 o
   3 -11   5         10.39         12.82         1.47 o
  -5 -10   5          1.52          1.35         1.26 o
  -4 -10   5          2.41          0.63         0.99 o
  -3 -10   5         21.48         19.53         2.57 o
  -2 -10   5         20.37         21.64         1.69 o
  -1 -10   5         19.11         17.95         1.60 o
   0 -10   5         30.99         29.35         2.21 o
   1 -10   5          1.20          0.92         0.85 o
   2 -10   5         15.66         15.02         1.50 o
   3 -10   5         13.92         16.67         1.61 o
   4 -10   5          1.78          2.07         1.00 o
  -6  -9   5          1.06          1.13         1.13 o
  -5  -9   5          0.59          2.93         1.35 o
  -4  -9   5         13.24         16.92         2.25 o
  -3  -9   5         12.77         12.10         1.24 o
  -2  -9   5          4.02          4.39         0.87 o
  -1  -9   5         23.14         29.04         1.76 o
   0  -9   5         26.18         27.14         1.65 o
   1  -9   5         12.68         11.95         2.48 o
   2  -9   5          9.28          8.04         1.35 o
   3  -9   5          5.30          4.37         0.94 o
   4  -9   5          0.88          0.40         0.90 o
   5  -9   5          0.93         -0.50         0.81 o
  -6  -8   5         15.78         19.04         2.16 o
  -5  -8   5          7.44          5.22         1.35 o
  -4  -8   5          6.94         10.62         1.71 o
  -3  -8   5         13.35         11.17         2.39 o
  -2  -8   5          4.11          4.32         0.80 o
  -1  -8   5          0.62         -0.03         0.74 o
   0  -8   5         15.37         13.48         1.21 o
   1  -8   5         39.70         40.46         2.70 o
   2  -8   5          0.01         -0.14         0.51 o
   3  -8   5         29.67         34.19         1.83 o
   4  -8   5          2.54          2.01         0.90 o
   5  -8   5         28.74         26.68         1.81 o
   6  -8   5          9.27          8.28         1.76 o
  -6  -7   5          0.18          0.59         1.04 o
  -5  -7   5         18.22         18.54         1.98 o
  -4  -7   5         13.66         12.83         1.71 o
  -3  -7   5         26.07         28.43         1.06 o
  -2  -7   5         20.15         18.93         1.21 o
  -1  -7   5          2.18          1.04         0.59 o
   0  -7   5         23.41         22.86         1.20 o
   1  -7   5         35.23         31.50         2.68 o
   2  -7   5         43.02         40.05         1.85 o
   3  -7   5          7.49          7.73         0.97 o
   4  -7   5         15.16         15.62         2.79 o
   5  -7   5          2.91          1.08         0.70 o
  -7  -6   5          0.58          1.62         0.59 o
  -6  -6   5          7.46          8.18         0.86 o
  -5  -6   5          8.86          8.12         0.84 o
  -4  -6   5         85.25         80.19         2.65 o
  -3  -6   5          2.37          2.85         0.44 o
  -2  -6   5         20.16         16.93         2.75 o
  -1  -6   5         67.35         70.47         2.55 o
   0  -6   5          1.83          1.97         0.29 o
   1  -6   5         54.48         53.07         1.38 o
   2  -6   5         28.83         27.75         0.90 o
   3  -6   5          2.01          1.24         0.48 o
   4  -6   5          1.89          2.66         0.64 o
   5  -6   5          8.05          7.09         0.94 o
   6  -6   5         48.59         46.99         3.38 o
   7  -6   5         19.33         16.52         2.43 o
  -7  -5   5         39.82         40.07         1.27 o
  -6  -5   5          1.76          2.32         0.38 o
  -5  -5   5         12.55         12.33         0.66 o
  -4  -5   5          9.18          9.24         0.56 o
  -3  -5   5         89.95         80.83         1.55 o
  -2  -5   5         74.94         79.70         1.97 o
  -1  -5   5          1.26          0.32         0.15 o
   0  -5   5         29.60         28.24         1.05 o
   1  -5   5        113.99        107.39         2.03 o
   2  -5   5         41.10         36.86         1.22 o
   3  -5   5         41.61         45.06         1.39 o
   4  -5   5         11.05         10.06         0.71 o
   5  -5   5         13.71         11.92         1.69 o
   6  -5   5         43.91         40.91         3.06 o
   7  -5   5          1.06          1.94         1.31 o
   8  -5   5          0.08          2.21         1.58 o
  -9  -4   5          2.88          1.44         1.40 o
  -8  -4   5          5.33          6.19         0.88 o
  -7  -4   5          4.26          3.80         0.23 o
  -6  -4   5         39.21         38.60         1.05 o
  -5  -4   5         28.93         25.90         0.83 o
  -4  -4   5        142.37        136.09         2.32 o
  -3  -4   5         72.98         65.95         1.48 o
  -2  -4   5         50.48         56.03         1.27 o
  -1  -4   5         62.65         60.03         1.59 o
   0  -4   5        141.24        156.35         3.32 o
   1  -4   5         18.70         22.96         0.84 o
   2  -4   5          7.11          8.90         0.34 o
   3  -4   5         11.63         14.32         0.55 o
   4  -4   5         34.17         34.43         1.58 o
   5  -4   5         42.57         40.51         1.62 o
   6  -4   5          1.35          0.05         1.04 o
   7  -4   5         11.82         11.70         1.98 o
   8  -4   5         14.78         16.34         2.52 o
  -9  -3   5          9.33          6.66         1.62 o
  -8  -3   5         14.76         14.45         1.12 o
  -7  -3   5         30.06         30.90         1.43 o
  -6  -3   5         50.20         47.99         1.10 o
  -5  -3   5         29.62         27.25         0.79 o
  -4  -3   5        115.69        106.83         2.37 o
  -3  -3   5         89.41         95.68         1.56 o
  -2  -3   5        171.48        180.31         3.06 o
  -1  -3   5         57.48         61.70         2.36 o
   0  -3   5        149.91        162.44         3.96 o
   1  -3   5         40.31         37.74         0.93 o
   2  -3   5         78.40         84.82         1.51 o
   3  -3   5         49.02         51.24         1.21 o
   4  -3   5          0.62          0.17         0.21 o
   5  -3   5         24.23         24.68         0.91 o
   6  -3   5         11.85         11.19         0.97 o
   7  -3   5          7.72          8.02         1.13 o
   8  -3   5         16.42         15.37         1.44 o
  -9  -2   5         22.65         24.36         1.98 o
  -8  -2   5          8.89          9.05         1.54 o
  -7  -2   5         29.08         27.83         1.04 o
  -6  -2   5         12.05         11.74         0.41 o
  -5  -2   5        466.48        448.74         5.91 o
  -4  -2   5        286.45        283.58         4.59 o
  -3  -2   5         43.68         42.84         0.88 o
  -2  -2   5         55.05         58.62         1.45 o
  -1  -2   5        259.95        288.97         5.99 o
   0  -2   5        122.72        118.68         1.88 o
   1  -2   5         83.30         88.07         1.41 o
   2  -2   5        480.45        529.96         6.83 o
   3  -2   5         10.79          8.68         0.30 o
   4  -2   5          4.05          3.39         0.31 o
   5  -2   5         51.57         50.61         1.24 o
   6  -2   5         34.10         37.12         1.26 o
   7  -2   5          2.00          1.09         0.47 o
   8  -2   5          2.22          2.83         0.87 o
   9  -2   5          0.09         -0.76         0.76 o
  -9  -1   5          1.15          0.58         0.99 o
  -8  -1   5          8.40          9.11         0.80 o
  -7  -1   5         10.76         10.29         0.72 o
  -6  -1   5         70.82         69.72         1.26 o
  -5  -1   5         49.21         47.76         0.78 o
  -4  -1   5         83.72         86.75         1.32 o
  -3  -1   5         58.32         62.69         1.02 o
  -2  -1   5        611.28        669.82        13.60 o
  -1  -1   5        979.84       1025.31        21.37 o
   0  -1   5        327.64        358.73         6.13 o
   1  -1   5        146.95        171.16         2.64 o
   2  -1   5        120.60        119.28         1.81 o
   3  -1   5        172.04        168.87         2.87 o
   4  -1   5        192.82        191.31         3.26 o
   5  -1   5         33.34         34.25         0.88 o
   6  -1   5         16.33         15.39         0.69 o
   7  -1   5         15.66         16.30         0.85 o
   8  -1   5          2.40          2.32         0.65 o
   9  -1   5          5.43          9.05         2.93 o
  -9   0   5          1.42          1.13         1.31 o
  -8   0   5          3.73          2.92         0.42 o
  -7   0   5         17.83         18.42         0.47 o
  -6   0   5        166.02        153.03         2.06 o
  -5   0   5          8.13          8.98         0.31 o
  -4   0   5         55.84         59.96         0.81 o
  -3   0   5        520.29        557.00         6.85 o
  -2   0   5        328.36        376.83         5.04 o
  -1   0   5         59.93         68.16         1.10 o
   0   0   5          9.18         10.34         0.25 o
   1   0   5       1085.60       1181.46        16.49 o
   2   0   5         85.35        105.08         1.52 o
   3   0   5         17.12         16.04         0.39 o
   4   0   5        124.63        126.79         2.11 o
   5   0   5        285.09        279.91         4.66 o
   6   0   5          0.55          1.10         0.34 o
   7   0   5          5.93          5.74         0.52 o
   8   0   5          4.78          6.39         0.57 o
   9   0   5          1.12          0.96         0.87 o
  -9   1   5          1.15          0.63         1.44 o
  -8   1   5          8.40          8.68         0.37 o
  -7   1   5         10.76         10.08         0.51 o
  -6   1   5         70.80         68.64         1.06 o
  -5   1   5         49.21         47.48         0.88 o
  -4   1   5         83.85         88.05         1.43 o
  -3   1   5         58.34         61.69         0.95 o
  -2   1   5        611.17        670.49         7.79 o
  -1   1   5        980.69       1032.37        12.17 o
   0   1   5        327.29        363.96         5.00 o
   1   1   5        146.73        172.54         2.53 o
   2   1   5        120.58        117.40         1.92 o
   3   1   5        171.94        173.64         2.27 o
   4   1   5        192.86        194.69         2.56 o
   5   1   5         33.29         35.64         0.81 o
   6   1   5         16.34         16.11         0.83 o
   7   1   5         15.67         18.01         0.87 o
   8   1   5          2.40          1.85         0.45 o
   9   1   5          5.42          5.13         1.85 o
  -9   2   5         22.64         23.88         1.44 o
  -8   2   5          8.88          9.97         0.41 o
  -7   2   5         29.09         27.15         0.65 o
  -6   2   5         12.05         11.91         0.48 o
  -5   2   5        466.48        442.23         6.10 o
  -4   2   5        286.63        286.07         4.11 o
  -3   2   5         43.65         43.59         0.67 o
  -2   2   5         55.16         60.11         0.81 o
  -1   2   5        259.93        297.90         3.77 o
   0   2   5        122.63        118.51         1.70 o
   1   2   5         83.38         88.40         1.47 o
   2   2   5        480.04        534.89         7.94 o
   3   2   5         10.83          9.31         0.67 o
   4   2   5          4.03          3.81         0.23 o
   5   2   5         51.58         53.25         0.94 o
   6   2   5         34.07         36.55         1.42 o
   7   2   5          2.01          2.18         0.48 o
   8   2   5          2.23          1.56         0.51 o
   9   2   5          0.09          0.57         0.87 o
  -9   3   5          9.32          8.62         0.91 o
  -8   3   5         14.75         12.84         0.66 o
  -7   3   5         30.06         30.70         1.08 o
  -6   3   5         50.17         48.52         1.29 o
  -5   3   5         29.66         27.90         0.80 o
  -4   3   5        115.74        108.75         1.50 o
  -3   3   5         89.41         96.23         1.63 o
  -2   3   5        171.39        185.59         2.58 o
  -1   3   5         57.35         63.00         0.87 o
   0   3   5        150.11        166.04         3.13 o
   1   3   5         40.33         38.00         1.04 o
   2   3   5         78.36         85.39         1.76 o
   3   3   5         48.99         53.06         1.01 o
   4   3   5          0.63          0.61         0.20 o
   5   3   5         24.16         26.43         0.76 o
   6   3   5         11.88         10.33         0.54 o
   7   3   5          7.72          7.25         0.65 o
   8   3   5         16.43         17.83         1.00 o
  -9   4   5          2.88          2.70         1.13 o
  -8   4   5          5.34          5.31         0.69 o
  -7   4   5          4.25          4.24         0.55 o
  -6   4   5         39.21         38.39         1.17 o
  -5   4   5         28.91         27.15         0.88 o
  -4   4   5        142.49        137.84         2.14 o
  -3   4   5         73.08         65.68         1.17 o
  -2   4   5         50.40         54.04         0.93 o
  -1   4   5         62.76         62.35         0.95 o
   0   4   5        141.23        161.28         2.86 o
   1   4   5         18.73         24.99         1.19 o
   2   4   5          7.12          8.41         0.33 o
   3   4   5         11.63         15.71         0.57 o
   4   4   5         34.20         35.26         1.59 o
   5   4   5         42.58         42.43         1.02 o
   6   4   5          1.34          0.80         0.40 o
   7   4   5         11.84         14.19         0.67 o
   8   4   5         14.77         13.98         1.05 o
  -8   5   5          3.13          2.87         1.13 o
  -7   5   5         39.85         37.22         1.47 o
  -6   5   5          1.76          1.71         0.44 o
  -5   5   5         12.55         12.50         0.69 o
  -4   5   5          9.17          9.02         0.53 o
  -3   5   5         89.97         82.11         1.43 o
  -2   5   5         74.98         82.29         1.54 o
  -1   5   5          1.25          0.99         0.17 o
   0   5   5         29.64         28.16         0.56 o
   1   5   5        113.93        112.18         1.66 o
   2   5   5         41.11         38.29         0.93 o
   3   5   5         41.61         45.29         1.03 o
   4   5   5         11.07         10.47         0.60 o
   5   5   5         13.68         13.68         1.07 o
   6   5   5         43.89         47.59         1.10 o
   7   5   5          1.06          1.00         0.40 o
   8   5   5          0.08         -0.46         0.66 o
  -8   6   5          3.45          4.96         0.97 o
  -7   6   5          0.57          0.71         0.52 o
  -6   6   5          7.47          6.75         0.57 o
  -5   6   5          8.86          8.02         0.89 o
  -4   6   5         85.21         84.78         2.16 o
  -3   6   5          2.38          2.84         0.37 o
  -2   6   5         20.17         17.42         0.75 o
  -1   6   5         67.38         73.59         1.58 o
   0   6   5          1.83          2.12         0.45 o
   1   6   5         54.45         53.70         1.31 o
   2   6   5         28.78         30.61         0.81 o
   3   6   5          2.02          1.93         0.38 o
   4   6   5          1.89          1.93         0.41 o
   5   6   5          8.05          9.35         0.69 o
   6   6   5         48.57         52.90         2.30 o
   7   6   5         19.31         19.43         2.25 o
  -7   7   5         25.24         27.69         1.39 o
  -6   7   5          0.18         -0.50         0.50 o
  -5   7   5         18.21         19.43         2.54 o
  -4   7   5         13.67         13.19         0.82 o
  -3   7   5         26.07         28.96         1.40 o
  -2   7   5         20.13         19.89         0.93 o
  -1   7   5          2.19          1.85         0.35 o
   0   7   5         23.44         23.64         1.73 o
   1   7   5         35.24         30.91         1.48 o
   2   7   5         43.04         44.11         2.48 o
   3   7   5          7.49          6.48         1.22 o
   4   7   5         15.16         15.43         1.29 o
   5   7   5          2.90          3.88         0.67 o
   6   7   5         20.78         24.41         1.36 o
   7   7   5          6.50          8.04         1.19 o
  -7   8   5         14.57         16.01         1.47 o
  -6   8   5         15.79         18.23         1.18 o
  -5   8   5          7.45          7.07         1.31 o
  -4   8   5          6.94          8.04         0.84 o
  -3   8   5         13.37         14.05         1.76 o
  -2   8   5          4.12          4.05         0.99 o
  -1   8   5          0.62          0.09         0.62 o
   0   8   5         15.37         12.78         1.21 o
   1   8   5         39.71         38.72         4.43 o
   2   8   5          0.01          0.99         0.86 o
   3   8   5         29.68         34.34         2.52 o
   4   8   5          2.54          2.03         1.08 o
   5   8   5         28.74         28.08         1.73 o
   6   8   5          9.28         11.34         1.62 o
  -6   9   5          1.06          0.54         0.95 o
  -4   9   5         13.24         14.45         1.67 o
  -3   9   5         12.77         14.36         1.67 o
  -2   9   5          4.02          5.13         1.22 o
  -1   9   5         23.13         26.11         2.30 o
   0   9   5         26.20         22.59         2.25 o
   1   9   5         12.69         13.82         1.80 o
   2   9   5          9.28         10.85         1.67 o
   3   9   5          5.30          6.84         1.44 o
   4   9   5          0.88          0.41         1.04 o
   5   9   5          0.93         -0.05         0.99 o
  -3  10   5         21.47         21.92         2.21 o
  -2  10   5         20.37         20.66         2.21 o
  -1  10   5         19.12         21.78         2.25 o
   0  10   5         30.99         36.86         2.75 o
   1  10   5          1.20          1.04         1.17 o
   2  10   5         15.67         16.07         2.07 o
   3  10   5         13.92         14.00         1.98 o
   4  10   5          1.78          2.52         1.31 o
  -3  11   5          9.48         11.30         1.80 o
  -2  11   5          5.78          7.43         1.58 o
  -1  11   5          0.29          0.54         1.04 o
   0  11   5          3.28          2.61         1.35 o
   1  11   5         12.92         11.97         1.94 o
   2  11   5          5.37          7.16         1.62 o
   3  11   5         10.39          9.14         1.89 o
  -3 -11   6          1.87          0.77         1.40 o
  -2 -11   6          1.30          2.22         1.04 o
  -1 -11   6          1.61          1.26         0.79 o
   0 -11   6          7.73          6.53         1.14 o
   1 -11   6          3.53          3.84         1.10 o
   2 -11   6         13.41         15.49         1.76 o
  -5 -10   6          2.01          2.48         1.40 o
  -4 -10   6          4.35          5.58         1.71 o
  -3 -10   6          0.22         -1.17         1.17 o
  -2 -10   6         78.07         81.77         3.18 o
  -1 -10   6          6.31          8.18         1.37 o
   0 -10   6          7.01          7.72         1.80 o
   1 -10   6         22.76         23.77         3.98 o
   2 -10   6          0.63          0.91         0.81 o
   3 -10   6          8.00          9.64         1.35 o
   4 -10   6          4.42          6.53         1.19 o
  -6  -9   6          1.96          0.59         1.08 o
  -5  -9   6          3.94          3.42         1.35 o
  -4  -9   6          0.88         -0.23         1.08 o
  -3  -9   6         23.36         22.14         2.57 o
  -2  -9   6         11.16         11.34         1.22 o
  -1  -9   6         48.86         49.93         2.27 o
   0  -9   6          7.74          6.10         0.95 o
   1  -9   6         11.30         11.17         1.64 o
   2  -9   6          1.85          2.03         0.84 o
   3  -9   6          4.30          3.90         0.97 o
   4  -9   6          6.91          8.91         1.27 o
   5  -9   6          4.90          6.26         1.44 o
  -6  -8   6          0.37         -0.63         1.08 o
  -5  -8   6         11.69         16.47         2.12 o
  -4  -8   6          9.59         10.04         1.71 o
  -3  -8   6          2.33          2.21         0.68 o
  -2  -8   6          6.13          5.54         0.89 o
  -1  -8   6          3.57          2.15         0.69 o
   0  -8   6          5.67          8.11         0.95 o
   1  -8   6          5.12          7.88         1.02 o
   2  -8   6          7.28          7.67         0.98 o
   3  -8   6          2.78          0.54         0.72 o
   4  -8   6         11.71         11.27         1.87 o
   5  -8   6         16.00         16.62         1.48 o
  -6  -7   6         18.98         23.36         1.98 o
  -5  -7   6         13.31         14.99         1.94 o
  -4  -7   6         15.21         15.17         1.85 o
  -3  -7   6          1.04          0.32         0.52 o
  -2  -7   6          1.77          2.93         0.62 o
  -1  -7   6          3.31          4.28         0.74 o
   0  -7   6         28.07         26.76         1.22 o
   1  -7   6         47.42         48.11         1.96 o
   2  -7   6         10.64         11.73         1.73 o
   3  -7   6          9.98          8.82         1.49 o
   4  -7   6          2.57          1.35         1.08 o
   5  -7   6          8.56          8.24         1.40 o
  -7  -6   6          1.67          1.71         0.72 o
  -6  -6   6          6.31          6.54         0.89 o
  -5  -6   6          2.18          2.07         0.64 o
  -4  -6   6          8.73         10.38         0.92 o
  -3  -6   6         42.42         44.40         1.65 o
  -2  -6   6          9.88          7.79         0.81 o
  -1  -6   6        185.86        168.62         4.26 o
   0  -6   6         33.42         34.93         2.19 o
   1  -6   6          7.09          6.38         0.47 o
   2  -6   6        132.29        125.86         3.07 o
   3  -6   6         10.20          9.70         0.92 o
   4  -6   6          5.14          5.29         0.80 o
   5  -6   6         11.03         10.49         1.62 o
   6  -6   6          3.43          2.39         1.31 o
   7  -6   6         17.86         21.33         2.57 o
  -7  -5   6         28.50         29.01         1.80 o
  -6  -5   6          9.58          9.44         0.60 o
  -5  -5   6         28.27         28.57         0.96 o
  -4  -5   6         20.57         19.44         0.99 o
  -3  -5   6         25.56         26.76         0.83 o
  -2  -5   6          3.21          1.56         0.31 o
  -1  -5   6         98.55        101.84         3.87 o
   0  -5   6        108.44        107.97         3.02 o
   1  -5   6          2.46          2.56         0.28 o
   2  -5   6         25.71         26.22         0.73 o
   3  -5   6         63.41         64.88         2.26 o
   4  -5   6         44.63         45.27         2.54 o
   5  -5   6          3.15          2.97         1.04 o
   6  -5   6         12.69         10.80         1.94 o
   7  -5   6          4.22          3.65         1.49 o
   8  -5   6          6.52          5.22         1.76 o
  -9  -4   6          9.19          9.99         1.80 o
  -8  -4   6          7.50         10.29         1.46 o
  -7  -4   6         22.29         22.22         0.70 o
  -6  -4   6          7.42          7.59         0.61 o
  -5  -4   6          7.73          7.44         0.50 o
  -4  -4   6         51.58         45.76         1.17 o
  -3  -4   6         62.00         62.60         1.33 o
  -2  -4   6        195.37        191.07         4.51 o
  -1  -4   6          0.35          0.69         0.22 o
   0  -4   6        111.35        110.39         3.31 o
   1  -4   6         12.67         12.29         0.66 o
   2  -4   6         80.51         80.39         1.50 o
   3  -4   6        212.34        210.52         6.06 o
   4  -4   6         34.64         33.36         1.43 o
   5  -4   6         14.46         16.50         2.32 o
   6  -4   6         14.59         16.97         2.12 o
   7  -4   6          1.18          1.26         1.31 o
   8  -4   6         15.42         20.93         2.79 o
  -9  -3   6          0.23          0.50         1.17 o
  -8  -3   6          1.58          2.94         0.69 o
  -7  -3   6         17.32         14.87         0.50 o
  -6  -3   6          0.55          0.54         0.24 o
  -5  -3   6          1.33          1.61         0.29 o
  -4  -3   6        163.13        152.31         2.71 o
  -3  -3   6          2.59          2.90         0.31 o
  -2  -3   6        180.44        191.45         3.59 o
  -1  -3   6        110.55        107.51         2.25 o
   0  -3   6         19.73         24.16         0.65 o
   1  -3   6        114.08        124.36         2.66 o
   2  -3   6        116.18        122.88         2.64 o
   3  -3   6        108.99        103.12         3.34 o
   4  -3   6          4.50          6.21         0.38 o
   5  -3   6         13.46         11.99         0.69 o
   6  -3   6         35.01         35.80         1.28 o
   7  -3   6          7.92          9.56         1.06 o
   8  -3   6          1.83          1.95         1.91 o
  -9  -2   6         13.77         14.45         2.12 o
  -8  -2   6         26.11         24.45         1.00 o
  -7  -2   6         14.17         14.15         0.68 o
  -6  -2   6         12.13         11.21         0.43 o
  -5  -2   6          0.68          0.54         0.25 o
  -4  -2   6         83.90         84.97         1.54 o
  -3  -2   6         83.37         83.01         1.52 o
  -2  -2   6        115.45        115.15         2.34 o
  -1  -2   6         41.13         51.22         1.12 o
   0  -2   6         55.77         66.06         1.38 o
   1  -2   6        142.67        133.30         2.12 o
   2  -2   6         15.64         20.12         0.41 o
   3  -2   6        261.76        263.22         4.83 o
   4  -2   6         25.81         25.11         0.71 o
   5  -2   6         17.68         18.18         0.77 o
   6  -2   6          9.43          7.55         0.96 o
   7  -2   6         12.65         14.38         1.00 o
   8  -2   6          3.25          3.09         0.87 o
  -9  -1   6          6.20          6.31         0.98 o
  -8  -1   6         12.10         11.74         0.75 o
  -7  -1   6          8.91          9.19         0.42 o
  -6  -1   6         97.38         91.91         1.52 o
  -5  -1   6         58.73         56.20         0.87 o
  -4  -1   6         15.36         17.74         0.46 o
  -3  -1   6         47.33         52.85         0.99 o
  -2  -1   6        316.16        367.17         6.89 o
  -1  -1   6         14.41         17.64         0.77 o
   0  -1   6        324.63        342.05         5.82 o
   1  -1   6        559.05        642.87         9.31 o
   2  -1   6        129.77        144.28         2.21 o
   3  -1   6         68.89         62.12         1.14 o
   4  -1   6        183.84        189.99         3.25 o
   5  -1   6        184.58        177.44         3.37 o
   6  -1   6          6.73          5.53         0.60 o
   7  -1   6         24.55         29.37         1.38 o
   8  -1   6          3.85          3.68         0.78 o
   9  -1   6          3.83          1.85         1.76 o
  -9   0   6          3.79          3.88         0.90 o
  -8   0   6          0.00          0.03         0.15 o
  -7   0   6         40.23         35.67         0.98 o
  -6   0   6         24.85         25.10         0.56 o
  -5   0   6        206.40        192.56         2.72 o
  -4   0   6         37.85         37.31         0.60 o
  -3   0   6        719.90        734.38         9.66 o
  -2   0   6        176.94        189.17         2.88 o
  -1   0   6        349.67        384.01         5.69 o
   0   0   6        198.90        244.01         3.57 o
   1   0   6        226.79        248.43         3.59 o
   2   0   6        412.88        440.81         5.97 o
   3   0   6         88.67         98.16         1.52 o
   4   0   6        721.47        688.10        10.86 o
   5   0   6          1.52          1.29         0.35 o
   6   0   6         14.93         14.56         1.38 o
   7   0   6          0.00          0.15         0.38 o
   8   0   6         18.99         21.22         0.97 o
   9   0   6          0.02         -0.39         0.71 o
  -9   1   6          6.20          5.75         0.98 o
  -8   1   6         12.10         11.22         0.45 o
  -7   1   6          8.92          9.06         0.59 o
  -6   1   6         97.37         90.32         1.41 o
  -5   1   6         58.84         56.69         0.93 o
  -4   1   6         15.42         15.65         0.45 o
  -3   1   6         47.29         53.63         0.85 o
  -2   1   6        316.12        377.83         4.76 o
  -1   1   6         14.42         18.39         0.44 o
   0   1   6        324.49        340.67         4.54 o
   1   1   6        559.31        644.93         8.25 o
   2   1   6        129.84        145.36         1.98 o
   3   1   6         68.88         64.26         1.04 o
   4   1   6        184.01        191.24         2.81 o
   5   1   6        184.56        180.75         3.03 o
   6   1   6          6.76          6.45         0.73 o
   7   1   6         24.52         27.41         1.05 o
   8   1   6          3.85          3.96         0.56 o
   9   1   6          3.83          4.14         1.80 o
  -9   2   6         13.77         14.27         1.01 o
  -8   2   6         26.13         25.91         0.68 o
  -7   2   6         14.19         14.36         0.50 o
  -6   2   6         12.12         11.81         0.49 o
  -5   2   6          0.68          0.76         0.22 o
  -4   2   6         83.96         82.95         1.28 o
  -3   2   6         83.29         83.45         1.19 o
  -2   2   6        115.58        118.49         1.41 o
  -1   2   6         41.12         52.49         0.78 o
   0   2   6         55.81         64.45         1.01 o
   1   2   6        142.57        136.66         2.17 o
   2   2   6         15.64         19.87         0.51 o
   3   2   6        262.08        271.53         4.35 o
   4   2   6         25.82         27.83         0.57 o
   5   2   6         17.69         18.30         0.94 o
   6   2   6          9.44          9.10         0.64 o
   7   2   6         12.67         14.31         0.84 o
   8   2   6          3.24          2.54         0.60 o
  -9   3   6          0.23         -0.81         0.81 o
  -8   3   6          1.58          1.57         0.48 o
  -7   3   6         17.33         15.37         0.81 o
  -6   3   6          0.54          0.59         0.34 o
  -5   3   6          1.34          1.58         0.32 o
  -4   3   6        163.01        159.54         2.18 o
  -3   3   6          2.59          2.81         0.19 o
  -2   3   6        180.41        192.11         2.39 o
  -1   3   6        110.70        113.50         1.45 o
   0   3   6         19.74         22.97         0.56 o
   1   3   6        113.90        126.98         2.52 o
   2   3   6        116.22        120.31         2.41 o
   3   3   6        108.98        111.77         2.19 o
   4   3   6          4.52          5.12         0.36 o
   5   3   6         13.42         13.49         0.55 o
   6   3   6         35.06         37.27         0.88 o
   7   3   6          7.92          9.44         0.75 o
   8   3   6          1.83          2.09         0.66 o
  -9   4   6          9.18         12.02         1.67 o
  -8   4   6          7.49          8.44         0.74 o
  -7   4   6         22.26         23.80         1.42 o
  -6   4   6          7.43          6.91         0.56 o
  -5   4   6          7.72          8.51         0.47 o
  -4   4   6         51.64         47.59         0.90 o
  -3   4   6         61.91         64.63         1.21 o
  -2   4   6        195.42        193.98         2.76 o
  -1   4   6          0.35          0.60         0.13 o
   0   4   6        111.31        111.44         1.71 o
   1   4   6         12.68         12.41         0.48 o
   2   4   6         80.39         83.91         1.79 o
   3   4   6        212.41        218.89         3.65 o
   4   4   6         34.60         35.36         1.03 o
   5   4   6         14.47         16.38         0.65 o
   6   4   6         14.59         14.98         1.00 o
   7   4   6          1.18          0.61         0.37 o
   8   4   6         15.40         16.64         1.92 o
  -8   5   6         11.02         11.71         0.99 o
  -7   5   6         28.50         28.39         2.01 o
  -6   5   6          9.56          9.32         0.85 o
  -5   5   6         28.31         27.02         0.95 o
  -4   5   6         20.60         18.87         0.64 o
  -3   5   6         25.53         27.34         0.89 o
  -2   5   6          3.20          1.40         0.23 o
  -1   5   6         98.58        102.60         1.53 o
   0   5   6        108.47        109.72         1.62 o
   1   5   6          2.45          2.42         0.34 o
   2   5   6         25.74         27.85         0.99 o
   3   5   6         63.41         67.65         1.54 o
   4   5   6         44.64         47.90         1.51 o
   5   5   6          3.14          2.71         0.39 o
   6   5   6         12.68         13.47         0.63 o
   7   5   6          4.22          3.97         0.67 o
   8   5   6          6.52          9.53         1.40 o
  -8   6   6          9.63          9.26         1.19 o
  -7   6   6          1.67          2.11         0.46 o
  -6   6   6          6.32          7.17         0.73 o
  -5   6   6          2.18          1.93         0.45 o
  -4   6   6          8.74          9.90         0.61 o
  -3   6   6         42.46         40.74         1.11 o
  -2   6   6          9.89          7.35         0.42 o
  -1   6   6        185.93        173.93         2.85 o
   0   6   6         33.43         33.49         1.40 o
   1   6   6          7.09          6.56         0.60 o
   2   6   6        132.40        132.81         2.69 o
   3   6   6         10.22         13.49         0.84 o
   4   6   6          5.16          5.16         0.64 o
   5   6   6         11.04          9.83         0.78 o
   6   6   6          3.43          2.97         0.60 o
   7   6   6         17.87         18.98         2.36 o
  -7   7   6          0.47         -0.41         0.63 o
  -6   7   6         18.98         17.66         1.11 o
  -5   7   6         13.31         16.14         2.45 o
  -4   7   6         15.20         18.08         0.92 o
  -3   7   6          1.04          0.55         0.41 o
  -2   7   6          1.77          0.86         0.42 o
  -1   7   6          3.31          4.35         0.67 o
   0   7   6         28.11         25.21         1.32 o
   1   7   6         47.46         51.85         2.18 o
   2   7   6         10.65          8.51         1.31 o
   3   7   6          9.98          9.32         1.40 o
   4   7   6          2.57          3.60         1.08 o
   5   7   6          8.56          9.30         0.90 o
   6   7   6          8.07          9.55         1.22 o
   7   7   6          2.45          1.89         0.95 o
  -7   8   6         23.83         24.94         3.38 o
  -6   8   6          0.37          1.63         0.76 o
  -4   8   6          9.59         10.62         1.40 o
  -3   8   6          2.33          3.56         0.95 o
  -2   8   6          6.13          5.31         1.13 o
  -1   8   6          3.58          3.65         0.90 o
   0   8   6          5.67          7.47         1.31 o
   1   8   6          5.12          5.09         1.22 o
   2   8   6          7.29          8.51         1.40 o
   3   8   6          2.78          2.48         1.13 o
   4   8   6         11.70          8.37         1.49 o
   5   8   6         16.00         16.01         1.38 o
   6   8   6         11.56         12.74         1.76 o
  -4   9   6          0.88          0.14         0.99 o
  -3   9   6         23.37         28.13         2.21 o
  -2   9   6         11.16         12.92         1.67 o
  -1   9   6         48.88         54.01         3.20 o
   0   9   6          7.75          6.08         1.40 o
   1   9   6         11.30          9.36         1.62 o
   2   9   6          1.85          2.88         1.17 o
   3   9   6          4.30          2.66         1.22 o
   4   9   6          6.91          7.20         1.53 o
   5   9   6          4.89          3.15         1.40 o
  -3  10   6          0.22          0.77         0.99 o
  -2  10   6         78.09         87.68         4.41 o
  -1  10   6          6.31          9.50         1.67 o
   0  10   6          7.01          8.96         1.62 o
   1  10   6         22.76         31.28         2.66 o
   2  10   6          0.63          0.09         1.08 o
   3  10   6          8.00          8.10         1.67 o
   4  10   6          4.42          5.40         1.53 o
  -3  11   6          1.87          2.79         1.26 o
  -2  11   6          1.30          4.41         1.58 o
  -1  11   6          1.61          1.98         1.26 o
   0  11   6          7.74          7.20         1.71 o
   1  11   6          3.53          4.01         1.49 o
   2  11   6         13.41          9.81         1.94 o
  -2 -11   7          3.18          0.18         1.40 o
  -1 -11   7          2.63          2.13         0.82 o
   0 -11   7          2.23          1.41         0.85 o
   1 -11   7         10.77         12.23         2.30 o
   2 -11   7          9.71         11.66         2.03 o
  -4 -10   7          2.12          4.46         1.58 o
  -3 -10   7         13.03         14.94         2.34 o
  -2 -10   7          0.39         -1.06         1.06 o
  -1 -10   7         26.65         30.21         2.06 o
   0 -10   7          5.29          5.14         1.46 o
   1 -10   7          3.98          3.94         1.01 o
   2 -10   7          4.32          3.74         1.04 o
   3 -10   7          1.31          1.43         0.90 o
   4 -10   7          1.85          2.39         0.94 o
  -6  -9   7          5.73          2.84         1.26 o
  -5  -9   7          1.65          0.63         1.26 o
  -4  -9   7          8.62          9.63         1.85 o
  -3  -9   7          2.05         -0.05         0.77 o
  -2  -9   7          7.76          8.13         1.40 o
  -1  -9   7          3.48          6.04         1.19 o
   0  -9   7         52.02         54.60         1.91 o
   1  -9   7         24.96         23.72         1.75 o
   2  -9   7          0.03         -0.43         0.72 o
   3  -9   7         12.27         12.57         1.55 o
   4  -9   7          2.32          3.13         0.89 o
   5  -9   7          1.16          1.13         1.04 o
  -6  -8   7          8.77          6.66         1.44 o
  -5  -8   7         17.33         18.50         2.30 o
  -4  -8   7          9.04          9.05         1.67 o
  -3  -8   7          0.01          0.59         1.04 o
  -2  -8   7         19.47         18.28         2.54 o
  -1  -8   7          7.55          9.05         1.04 o
   0  -8   7         11.88         14.51         1.26 o
   1  -8   7         11.03          7.90         1.06 o
   2  -8   7         13.59         15.27         1.64 o
   3  -8   7         21.63         22.58         1.87 o
   4  -8   7         13.14         14.91         1.41 o
   5  -8   7         10.71         11.57         4.86 o
  -6  -7   7          2.85          2.34         1.08 o
  -5  -7   7         32.43         33.04         2.48 o
  -4  -7   7          5.98          8.50         0.91 o
  -3  -7   7          3.60          2.64         0.58 o
  -2  -7   7         30.16         27.07         3.22 o
  -1  -7   7         60.29         55.32         3.26 o
   0  -7   7          7.81          8.58         0.73 o
   1  -7   7         31.11         26.11         1.13 o
   2  -7   7         40.18         41.95         2.52 o
   3  -7   7          7.22          5.67         1.31 o
   4  -7   7         19.56         23.13         1.98 o
  -8  -6   7         13.97         14.81         0.86 o
  -6  -6   7          8.49          8.63         0.99 o
  -5  -6   7         27.36         27.32         1.71 o
  -4  -6   7          1.15          1.58         0.88 o
  -3  -6   7          4.96          4.02         0.60 o
  -2  -6   7         38.97         36.45         1.48 o
  -1  -6   7          7.31          7.11         0.69 o
   0  -6   7        138.55        124.88         6.23 o
   1  -6   7         25.97         26.02         0.89 o
   2  -6   7         30.07         26.23         0.96 o
   3  -6   7         13.04         12.37         1.05 o
   4  -6   7          4.75          4.93         0.79 o
   5  -6   7         19.27         22.05         2.25 o
   6  -6   7          7.33          7.70         1.67 o
   7  -6   7          2.54          2.39         1.40 o
  -8  -5   7          5.67          5.36         1.62 o
  -7  -5   7         10.10         12.57         1.10 o
  -6  -5   7          9.00          8.83         0.95 o
  -5  -5   7          2.02          1.85         0.37 o
  -4  -5   7         24.42         25.34         0.87 o
  -3  -5   7          5.94          5.95         0.53 o
  -2  -5   7         96.46         96.02         2.97 o
  -1  -5   7          7.49          4.87         0.65 o
   0  -5   7          4.27          2.78         0.47 o
   1  -5   7        109.75        103.38         4.33 o
   2  -5   7         26.16         28.42         0.79 o
   3  -5   7          4.62          4.35         0.67 o
   4  -5   7         10.45         11.21         1.49 o
   5  -5   7         12.94         13.28         1.85 o
   6  -5   7          7.82          6.75         1.58 o
   7  -5   7          2.10          4.50         1.58 o
  -9  -4   7          7.56         11.07         1.89 o
  -8  -4   7         11.23          9.59         1.11 o
  -7  -4   7          0.35         -0.28         0.41 o
  -6  -4   7          4.38          3.41         0.49 o
  -5  -4   7         48.86         43.60         1.17 o
  -4  -4   7        208.76        191.07         3.64 o
  -3  -4   7         14.21         12.96         0.64 o
  -2  -4   7         84.27         87.36         1.69 o
  -1  -4   7         85.13         90.15         3.73 o
   0  -4   7         20.06         16.54         0.70 o
   1  -4   7        161.66        162.03         2.85 o
   2  -4   7         41.98         36.73         0.84 o
   3  -4   7         87.36         78.87         2.70 o
   4  -4   7         23.77         20.48         1.98 o
   5  -4   7         62.08         69.54         3.92 o
   6  -4   7          1.57          0.45         1.08 o
   7  -4   7          1.10          1.89         1.31 o
   8  -4   7          5.47          4.59         1.80 o
  -9  -3   7         13.42         14.18         2.07 o
  -8  -3   7          5.44          4.92         0.68 o
  -7  -3   7         13.86         13.64         0.68 o
  -6  -3   7          8.83          7.94         0.47 o
  -5  -3   7         43.42         43.92         1.11 o
  -4  -3   7         16.78         18.39         0.66 o
  -3  -3   7        249.20        243.15         4.61 o
  -2  -3   7         44.24         40.81         1.08 o
  -1  -3   7         34.76         35.11         0.97 o
   0  -3   7         11.26         12.76         0.53 o
   1  -3   7         59.59         60.85         1.26 o
   2  -3   7         30.34         34.05         0.95 o
   3  -3   7        128.54        126.18         2.85 o
   4  -3   7          9.44          7.48         0.74 o
   5  -3   7          8.51          8.68         0.79 o
   6  -3   7         48.58         51.29         2.05 o
   7  -3   7         16.93         18.27         1.39 o
   8  -3   7          8.55         10.42         1.49 o
  -9  -2   7          3.01          5.40         1.58 o
  -8  -2   7          3.30          3.03         0.56 o
  -7  -2   7         23.33         22.14         0.75 o
  -6  -2   7          7.56          8.23         0.41 o
  -5  -2   7          2.11          1.70         0.23 o
  -4  -2   7         24.36         23.69         0.76 o
  -3  -2   7         62.62         60.49         1.67 o
  -2  -2   7         13.45         12.96         0.49 o
  -1  -2   7         87.53         92.77         1.64 o
   0  -2   7         98.68        110.44         1.62 o
   1  -2   7        158.18        160.26         2.33 o
   2  -2   7         14.07         16.10         0.37 o
   3  -2   7        105.48        100.27         1.72 o
   4  -2   7        365.19        361.36         6.34 o
   5  -2   7         27.94         28.21         0.93 o
   6  -2   7         12.70         13.72         0.70 o
   7  -2   7          1.38          1.16         0.69 o
   8  -2   7         10.23          9.48         1.22 o
  -9  -1   7          5.90          5.43         1.42 o
  -8  -1   7          7.18          6.99         0.58 o
  -7  -1   7         39.57         38.83         0.88 o
  -6  -1   7         23.83         25.40         0.63 o
  -5  -1   7         23.11         22.33         0.55 o
  -4  -1   7         32.65         31.54         0.57 o
  -3  -1   7         52.71         55.33         1.00 o
  -2  -1   7        104.94        117.57         2.34 o
  -1  -1   7        149.40        145.17         2.25 o
   0  -1   7        285.22        305.02         4.86 o
   1  -1   7         41.44         47.59         0.86 o
   2  -1   7         53.49         48.20         0.86 o
   3  -1   7         82.24         84.81         1.50 o
   4  -1   7         27.20         24.56         0.70 o
   5  -1   7         26.34         26.31         0.85 o
   6  -1   7         11.05          9.31         0.94 o
   7  -1   7         32.80         33.75         1.68 o
   8  -1   7          1.43          1.21         0.79 o
  -9   0   7          4.03          3.86         1.91 o
  -8   0   7          4.32          3.86         0.31 o
  -7   0   7          6.25          6.56         0.36 o
  -6   0   7        136.57        125.85         2.00 o
  -5   0   7        123.19        120.88         1.90 o
  -4   0   7         46.28         50.79         0.79 o
  -3   0   7         13.85         13.68         0.38 o
  -2   0   7         93.85        105.09         1.69 o
  -1   0   7         75.02         84.30         1.40 o
   0   0   7        259.29        269.60         3.93 o
   1   0   7        107.10        121.21         1.70 o
   2   0   7        114.78        138.93         1.93 o
   3   0   7          0.66          0.14         0.18 o
   4   0   7         21.88         22.67         0.68 o
   5   0   7        108.19        102.64         2.14 o
   6   0   7         66.04         72.07         2.17 o
   7   0   7          0.05          0.41         0.42 o
   8   0   7          0.73          1.07         0.47 o
  -9   1   7          5.89          5.87         0.39 o
  -8   1   7          7.17          6.90         0.40 o
  -7   1   7         39.57         37.89         0.88 o
  -6   1   7         23.81         25.03         0.58 o
  -5   1   7         23.12         22.25         0.75 o
  -4   1   7         32.59         31.08         0.74 o
  -3   1   7         52.72         54.93         1.07 o
  -2   1   7        104.94        117.34         1.97 o
  -1   1   7        149.35        147.66         1.94 o
   0   1   7        285.54        318.39         4.25 o
   1   1   7         41.45         48.05         0.78 o
   2   1   7         53.46         48.10         0.80 o
   3   1   7         82.22         87.49         1.44 o
   4   1   7         27.17         25.42         0.63 o
   5   1   7         26.31         24.60         0.75 o
   6   1   7         11.06         10.65         0.67 o
   7   1   7         32.79         35.14         1.29 o
   8   1   7          1.43          0.94         0.49 o
  -9   2   7          3.02          1.81         1.28 o
  -8   2   7          3.30          3.11         0.58 o
  -7   2   7         23.30         22.59         0.70 o
  -6   2   7          7.54          7.98         0.51 o
  -5   2   7          2.10          2.36         0.26 o
  -4   2   7         24.39         22.51         0.68 o
  -3   2   7         62.49         61.66         0.90 o
  -2   2   7         13.51         12.28         0.37 o
  -1   2   7         87.53         91.76         1.43 o
   0   2   7         98.74        109.10         1.82 o
   1   2   7        158.24        161.75         2.44 o
   2   2   7         14.10         16.26         0.52 o
   3   2   7        105.47        104.40         1.77 o
   4   2   7        365.07        367.62         4.91 o
   5   2   7         27.97         29.29         1.10 o
   6   2   7         12.70         12.51         0.75 o
   7   2   7          1.38          1.11         0.47 o
   8   2   7         10.21         10.84         1.00 o
  -9   3   7         13.42         12.11         1.67 o
  -8   3   7          5.44          4.92         0.59 o
  -7   3   7         13.86         13.73         1.69 o
  -6   3   7          8.84          8.21         0.58 o
  -5   3   7         43.40         43.41         0.94 o
  -4   3   7         16.74         18.01         0.42 o
  -3   3   7        249.21        247.73         3.09 o
  -2   3   7         44.24         42.89         0.66 o
  -1   3   7         34.82         38.28         0.66 o
   0   3   7         11.22         11.73         0.41 o
   1   3   7         59.68         60.71         1.47 o
   2   3   7         30.41         32.67         1.22 o
   3   3   7        128.53        131.29         2.19 o
   4   3   7          9.46          8.54         0.51 o
   5   3   7          8.51          8.79         0.45 o
   6   3   7         48.61         53.26         1.13 o
   7   3   7         16.91         18.34         0.99 o
   8   3   7          8.56          8.27         0.91 o
  -9   4   7          7.56          7.92         1.35 o
  -8   4   7         11.24          9.58         0.75 o
  -7   4   7          0.35         -0.24         0.42 o
  -6   4   7          4.39          4.19         0.50 o
  -5   4   7         48.86         45.98         1.27 o
  -4   4   7        208.76        199.14         2.88 o
  -3   4   7         14.24         13.77         0.48 o
  -2   4   7         84.24         86.89         1.42 o
  -1   4   7         85.17         92.94         1.47 o
   0   4   7         20.09         17.66         0.79 o
   1   4   7        161.65        159.50         4.00 o
   2   4   7         42.04         37.25         1.54 o
   3   4   7         87.48         83.85         1.67 o
   4   4   7         23.76         23.89         0.89 o
   5   4   7         62.12         72.39         1.52 o
   6   4   7          1.57          2.00         0.37 o
   7   4   7          1.10          1.83         0.52 o
   8   4   7          5.46          5.72         1.22 o
  -8   5   7          5.68          6.43         0.96 o
  -7   5   7         10.11         11.19         0.79 o
  -6   5   7          9.00          9.93         0.67 o
  -5   5   7          2.01          2.33         0.40 o
  -4   5   7         24.37         23.63         0.65 o
  -3   5   7          5.96          5.29         0.34 o
  -2   5   7         96.46         95.15         2.30 o
  -1   5   7          7.51          4.28         0.38 o
   0   5   7          4.25          2.76         0.27 o
   1   5   7        109.84        106.14         1.91 o
   2   5   7         26.18         27.88         0.93 o
   3   5   7          4.62          3.61         0.41 o
   4   5   7         10.46         12.00         0.84 o
   5   5   7         12.95         14.84         0.85 o
   6   5   7          7.83          8.64         0.66 o
   7   5   7          2.10          1.69         1.36 o
  -8   6   7         13.96         12.90         1.34 o
  -7   6   7          7.69          8.42         0.93 o
  -6   6   7          8.48          9.72         0.71 o
  -5   6   7         27.35         26.33         1.27 o
  -4   6   7          1.14          0.77         0.53 o
  -3   6   7          4.97          4.27         0.37 o
  -2   6   7         39.03         34.50         0.79 o
  -1   6   7          7.30          5.43         0.76 o
   0   6   7        138.49        131.59         7.09 o
   1   6   7         25.98         27.35         3.20 o
   2   6   7         30.10         28.18         1.11 o
   3   6   7         13.01         14.65         1.15 o
   4   6   7          4.77          4.94         0.97 o
   5   6   7         19.26         19.98         1.02 o
   6   6   7          7.33          7.45         0.84 o
   7   6   7          2.54          2.76         0.91 o
  -7   7   7          5.93          5.51         0.76 o
  -6   7   7          2.86          2.38         0.55 o
  -5   7   7         32.41         30.62         1.24 o
  -4   7   7          5.97          6.15         0.64 o
  -3   7   7          3.61          2.48         0.81 o
  -2   7   7         30.16         31.64         2.03 o
  -1   7   7         60.32         57.52         2.79 o
   0   7   7          7.82          8.65         0.88 o
   1   7   7         31.08         30.22         1.67 o
   2   7   7         40.15         39.11         2.57 o
   3   7   7          7.21          7.02         1.31 o
   4   7   7         19.56         21.42         2.03 o
   5   7   7          3.64          2.14         0.81 o
   6   7   7         13.06         17.33         1.94 o
  -4   8   7          9.04          8.24         1.22 o
  -3   8   7          0.01          2.07         0.81 o
  -2   8   7         19.49         18.68         1.85 o
  -1   8   7          7.54          7.56         1.31 o
   0   8   7         11.89         14.45         1.71 o
   1   8   7         11.04         10.04         1.49 o
   2   8   7         13.60         14.13         1.71 o
   3   8   7         21.60         20.75         2.12 o
   4   8   7         13.15         14.22         1.80 o
   5   8   7         10.71         11.12         1.71 o
   6   8   7         17.34         17.51         2.03 o
  -4   9   7          8.63          7.65         1.49 o
  -3   9   7          2.06          4.23         1.13 o
  -2   9   7          7.75          7.52         1.40 o
  -1   9   7          3.48          4.23         1.26 o
   0   9   7         52.01         54.06         3.33 o
   1   9   7         24.98         23.36         2.30 o
   2   9   7          0.03         -0.95         0.95 o
   3   9   7         12.27         13.05         1.85 o
   4   9   7          2.32         -0.50         0.99 o
   5   9   7          1.16         -0.68         1.13 o
  -3  10   7         13.04         14.27         1.89 o
  -2  10   7          0.39          0.14         1.04 o
  -1  10   7         26.64         23.18         2.39 o
   0  10   7          5.28          8.87         1.71 o
   1  10   7          3.98          4.68         1.40 o
   2  10   7          4.32          3.87         1.40 o
   3  10   7          1.31          0.95         0.95 o
   4  10   7          1.85          2.07         1.31 o
  -2  11   7          3.18          1.08         1.26 o
  -1  11   7          2.63          3.60         1.44 o
   0  11   7          2.23          0.27         1.22 o
   1  11   7         10.76         13.55         2.03 o
   2  11   7          9.71          8.78         1.80 o
  -2 -11   8          4.67          2.61         1.62 o
  -1 -11   8          2.32          0.50         0.97 o
   0 -11   8          0.42          1.18         1.69 o
   1 -11   8          3.55          3.44         1.40 o
  -4 -10   8          4.70          4.55         1.62 o
  -3 -10   8          1.11         -0.68         1.22 o
  -2 -10   8          4.73          4.12         1.00 o
  -1 -10   8          1.47          0.62         0.77 o
   0 -10   8         24.44         26.41         2.52 o
   1 -10   8          0.03         -0.16         0.81 o
   2 -10   8          5.32          4.13         1.19 o
   3 -10   8          9.22          9.10         1.39 o
  -5  -9   8          2.39          1.98         1.31 o
  -4  -9   8          4.47          3.96         1.49 o
  -3  -9   8          6.94          7.43         1.76 o
  -2  -9   8          6.27          5.47         1.02 o
  -1  -9   8          7.96          9.12         1.22 o
   0  -9   8          5.07          5.14         0.98 o
   1  -9   8         18.06         19.63         1.58 o
   2  -9   8         17.87         15.15         1.49 o
   3  -9   8          5.98          6.55         1.07 o
   4  -9   8          2.21          0.22         2.27 o
  -6  -8   8          0.82         -0.90         0.90 o
  -5  -8   8          0.97          1.08         1.17 o
  -4  -8   8          3.21          4.23         1.35 o
  -3  -8   8          3.33          2.52         1.22 o
  -2  -8   8         10.43         11.75         1.15 o
  -1  -8   8         13.42         13.70         2.09 o
   0  -8   8          8.50          8.07         0.82 o
   1  -8   8         60.23         65.76         2.62 o
   2  -8   8         12.36         13.49         1.34 o
   3  -8   8          2.92          2.43         0.89 o
   4  -8   8         22.30         26.40         2.25 o
   5  -8   8          6.35          5.54         1.62 o
  -6  -7   8          2.26          0.14         0.90 o
  -5  -7   8          3.63          3.74         1.22 o
  -4  -7   8         17.11         18.87         1.89 o
  -3  -7   8          0.85          1.19         0.57 o
  -2  -7   8         12.66         14.26         1.13 o
  -1  -7   8          1.93          1.45         0.63 o
   0  -7   8         26.59         26.00         1.16 o
   1  -7   8          7.04          7.46         0.79 o
   2  -7   8         26.05         28.27         2.03 o
   3  -7   8         12.96         11.07         1.49 o
  -8  -6   8         17.28         18.63         1.26 o
  -6  -6   8         15.25         15.08         1.89 o
  -5  -6   8         22.95         21.91         1.40 o
  -4  -6   8         36.96         40.21         1.78 o
  -3  -6   8          5.16          6.17         0.71 o
  -2  -6   8         75.42         62.04         2.14 o
  -1  -6   8         56.23         52.06         1.66 o
   0  -6   8         21.37         21.56         1.05 o
   1  -6   8         99.33         94.91         2.22 o
   2  -6   8          6.68          6.33         0.53 o
   3  -6   8         39.23         38.27         1.69 o
   4  -6   8         20.32         21.20         2.16 o
   5  -6   8         45.31         46.85         3.29 o
   6  -6   8         10.67         10.80         1.94 o
   7  -6   8          5.78          9.77         1.98 o
  -8  -5   8          0.19          0.18         0.23 o
  -7  -5   8         20.83         20.92         1.10 o
  -6  -5   8         15.39         16.52         1.89 o
  -5  -5   8         28.67         29.12         1.48 o
  -4  -5   8         13.14         16.63         1.16 o
  -3  -5   8         36.73         34.30         2.25 o
  -2  -5   8         12.93         15.82         0.96 o
  -1  -5   8         22.78         16.42         0.91 o
   0  -5   8         80.76         71.24         2.07 o
   1  -5   8         10.14          8.99         0.67 o
   2  -5   8        125.80        123.46         2.66 o
   3  -5   8         27.88         26.15         1.85 o
   4  -5   8         10.62         11.93         1.58 o
   5  -5   8         33.53         37.27         2.79 o
   6  -5   8         33.72         33.26         2.88 o
   7  -5   8          5.91          5.40         1.71 o
  -8  -4   8          2.75          2.98         0.71 o
  -7  -4   8          9.45          9.32         0.76 o
  -6  -4   8         10.77         11.59         0.77 o
  -5  -4   8          5.50          4.77         0.56 o
  -4  -4   8         10.39         10.12         0.59 o
  -3  -4   8         75.55         65.02         1.74 o
  -2  -4   8         13.29         10.33         1.15 o
  -1  -4   8        166.89        159.05         4.17 o
   0  -4   8         17.63         19.01         0.85 o
   1  -4   8        118.72        107.25         3.01 o
   2  -4   8        188.22        171.25         5.03 o
   3  -4   8         39.00         36.81         1.62 o
   4  -4   8         12.35         12.11         1.58 o
   5  -4   8         19.09         18.86         2.16 o
   6  -4   8         16.90         18.32         2.39 o
   7  -4   8          4.30          2.12         1.44 o
  -9  -3   8          4.03          3.96         1.49 o
  -8  -3   8          2.23          1.72         0.57 o
  -7  -3   8          9.65         10.15         0.61 o
  -6  -3   8         24.34         24.76         1.03 o
  -5  -3   8         10.57         11.11         0.56 o
  -4  -3   8         52.71         47.72         1.93 o
  -3  -3   8         54.73         52.29         1.40 o
  -2  -3   8         61.87         58.77         1.88 o
  -1  -3   8         55.09         50.63         1.03 o
   0  -3   8        129.73        136.61         3.68 o
   1  -3   8          0.23         -0.03         0.18 o
   2  -3   8         77.19         80.41         1.92 o
   3  -3   8         92.08         85.25         2.34 o
   4  -3   8         47.42         47.60         1.71 o
   5  -3   8         15.45         15.41         1.01 o
   6  -3   8         21.09         22.73         1.35 o
   7  -3   8          4.47          5.11         0.95 o
   8  -3   8          6.69          6.93         1.16 o
  -9  -2   8         23.00         28.04         2.88 o
  -8  -2   8          2.36          2.50         0.23 o
  -7  -2   8          2.42          2.20         0.31 o
  -6  -2   8          3.73          3.54         0.32 o
  -5  -2   8          0.78          0.77         0.22 o
  -4  -2   8         38.01         38.80         0.82 o
  -3  -2   8         35.36         32.09         1.18 o
  -2  -2   8         79.76         77.36         2.02 o
  -1  -2   8          6.16          6.80         0.32 o
   0  -2   8         29.90         30.09         0.89 o
   1  -2   8          6.38          6.26         0.25 o
   2  -2   8        104.56        113.25         2.01 o
   3  -2   8        224.48        214.00         3.42 o
   4  -2   8         53.99         53.78         1.26 o
   5  -2   8          6.40          6.01         0.48 o
   6  -2   8         13.93         12.38         0.83 o
   7  -2   8         34.49         30.30         1.76 o
   8  -2   8          8.71          7.59         1.12 o
  -9  -1   8          0.36          0.14         0.83 o
  -8  -1   8          0.94          0.98         0.24 o
  -7  -1   8          4.74          4.98         0.34 o
  -6  -1   8         43.62         43.19         0.91 o
  -5  -1   8         45.24         44.51         0.88 o
  -4  -1   8         21.67         22.80         0.67 o
  -3  -1   8          5.25          5.07         0.31 o
  -2  -1   8        110.12        122.44         1.99 o
  -1  -1   8        112.31        111.27         2.05 o
   0  -1   8         26.05         27.73         0.87 o
   1  -1   8        221.79        243.66         3.76 o
   2  -1   8         48.16         44.83         0.99 o
   3  -1   8         55.69         51.31         1.02 o
   4  -1   8         32.12         32.90         0.91 o
   5  -1   8          7.43          7.57         0.52 o
   6  -1   8         36.70         37.46         1.50 o
   7  -1   8         21.32         21.21         1.10 o
   8  -1   8          7.81          7.92         0.80 o
  -9   0   8          6.24          5.51         0.93 o
  -8   0   8          4.30          3.90         0.35 o
  -7   0   8          6.44          5.65         0.41 o
  -6   0   8         19.61         20.23         0.59 o
  -5   0   8         25.29         26.34         0.63 o
  -4   0   8         25.30         21.50         0.45 o
  -3   0   8         58.77         57.83         1.06 o
  -2   0   8         17.61         21.35         0.86 o
  -1   0   8         43.70         38.98         0.72 o
   0   0   8        287.75        301.44         4.82 o
   1   0   8          4.60          3.48         0.20 o
   2   0   8         30.65         31.61         0.67 o
   3   0   8         10.01         11.61         0.47 o
   4   0   8         20.25         19.44         0.70 o
   5   0   8         25.24         22.42         0.80 o
   6   0   8          6.06          6.59         0.56 o
   7   0   8         38.92         36.37         1.22 o
   8   0   8          2.05          1.34         0.56 o
  -9   1   8          0.37          0.38         0.31 o
  -8   1   8          0.94          0.63         0.35 o
  -7   1   8          4.74          4.88         0.34 o
  -6   1   8         43.64         44.13         0.89 o
  -5   1   8         45.17         44.30         0.88 o
  -4   1   8         21.59         23.54         0.52 o
  -3   1   8          5.24          4.79         0.33 o
  -2   1   8        110.19        122.33         2.09 o
  -1   1   8        112.37        115.91         1.72 o
   0   1   8         25.95         26.58         0.58 o
   1   1   8        221.66        245.84         3.28 o
   2   1   8         48.26         46.09         0.79 o
   3   1   8         55.75         51.81         1.27 o
   4   1   8         32.11         34.52         0.87 o
   5   1   8          7.44          8.89         1.16 o
   6   1   8         36.71         38.26         1.31 o
   7   1   8         21.34         22.00         1.86 o
   8   1   8          7.82          8.98         0.75 o
  -9   2   8         23.01         21.11         1.98 o
  -8   2   8          2.36          2.64         0.76 o
  -7   2   8          2.41          2.79         0.37 o
  -6   2   8          3.73          3.37         0.38 o
  -5   2   8          0.79          0.51         0.20 o
  -4   2   8         38.02         39.71         0.81 o
  -3   2   8         35.31         32.74         0.61 o
  -2   2   8         79.85         76.97         1.09 o
  -1   2   8          6.15          6.92         0.30 o
   0   2   8         29.81         30.13         0.64 o
   1   2   8          6.38          6.12         0.30 o
   2   2   8        104.51        111.18         1.64 o
   3   2   8        224.48        226.48         3.84 o
   4   2   8         53.93         54.71         1.11 o
   5   2   8          6.43          6.42         0.47 o
   6   2   8         13.92         14.37         0.81 o
   7   2   8         34.47         37.24         1.36 o
   8   2   8          8.71          9.15         0.93 o
  -9   3   8          4.04          3.15         1.08 o
  -8   3   8          2.23          1.96         0.51 o
  -7   3   8          9.65         10.00         0.68 o
  -6   3   8         24.33         24.61         0.82 o
  -5   3   8         10.55         10.35         0.72 o
  -4   3   8         52.78         48.62         0.89 o
  -3   3   8         54.74         53.32         1.14 o
  -2   3   8         61.82         58.78         0.94 o
  -1   3   8         55.12         50.31         0.86 o
   0   3   8        129.86        136.84         2.02 o
   1   3   8          0.24          0.04         0.18 o
   2   3   8         77.12         81.86         1.63 o
   3   3   8         92.00         90.72         1.74 o
   4   3   8         47.42         49.74         1.25 o
   5   3   8         15.47         16.79         0.62 o
   6   3   8         21.06         23.27         0.90 o
   7   3   8          4.46          5.29         0.66 o
   8   3   8          6.70          6.98         2.14 o
  -8   4   8          2.75          2.31         0.55 o
  -7   4   8          9.44          9.26         0.70 o
  -6   4   8         10.76         11.67         0.68 o
  -5   4   8          5.51          4.71         0.48 o
  -4   4   8         10.39         10.79         0.43 o
  -3   4   8         75.57         65.80         1.12 o
  -2   4   8         13.29         11.76         0.44 o
  -1   4   8        167.07        167.10         2.47 o
   0   4   8         17.59         20.69         0.75 o
   1   4   8        118.69        110.15         4.34 o
   2   4   8        188.32        182.65         3.57 o
   3   4   8         38.95         43.39         1.13 o
   4   4   8         12.35         13.53         0.73 o
   5   4   8         19.09         20.74         0.82 o
   6   4   8         16.89         19.36         0.86 o
   7   4   8          4.30          4.89         0.69 o
  -8   5   8          0.19         -0.36         0.55 o
  -7   5   8         20.82         21.98         1.25 o
  -6   5   8         15.38         16.33         0.90 o
  -5   5   8         28.65         28.47         0.96 o
  -4   5   8         13.11         15.51         0.55 o
  -3   5   8         36.76         34.70         0.89 o
  -2   5   8         12.92         13.58         0.49 o
  -1   5   8         22.76         17.79         0.74 o
   0   5   8         80.86         69.42         2.19 o
   1   5   8         10.17          9.42         0.72 o
   2   5   8        125.74        128.61         3.27 o
   3   5   8         27.86         27.43         1.23 o
   4   5   8         10.62         11.02         0.85 o
   5   5   8         33.52         36.99         1.27 o
   6   5   8         33.73         36.23         1.19 o
   7   5   8          5.92          5.17         0.85 o
  -7   6   8          3.56          2.48         0.84 o
  -6   6   8         15.24         15.02         0.83 o
  -5   6   8         22.97         25.19         0.95 o
  -4   6   8         36.97         37.14         1.51 o
  -3   6   8          5.17          4.78         0.39 o
  -2   6   8         75.37         57.73         2.25 o
  -1   6   8         56.16         56.56         2.21 o
   0   6   8         21.38         22.44         1.37 o
   1   6   8         99.33         98.47         4.23 o
   2   6   8          6.67          5.76         1.13 o
   3   6   8         39.21         37.77         1.69 o
   4   6   8         20.34         22.42         1.20 o
   5   6   8         45.30         51.67         2.04 o
   6   6   8         10.67         11.08         0.83 o
   7   6   8          5.77          8.67         1.71 o
  -7   7   8         10.29         10.89         2.03 o
  -6   7   8          2.26          2.21         1.44 o
  -5   7   8          3.62          1.20         0.77 o
  -4   7   8         17.13         19.67         1.71 o
  -3   7   8          0.85          0.23         0.81 o
  -2   7   8         12.66         13.59         1.49 o
  -1   7   8          1.93          0.80         1.46 o
   0   7   8         26.56         30.28         1.81 o
   1   7   8          7.07          6.17         1.22 o
   2   7   8         26.03         26.38         2.12 o
   3   7   8         12.97         11.84         1.58 o
   4   7   8         14.65         16.83         1.85 o
   5   7   8         12.69         14.40         1.31 o
   6   7   8          3.58          4.37         1.26 o
  -4   8   8          3.21          1.67         0.99 o
  -3   8   8          3.33          4.86         1.08 o
  -2   8   8         10.45         10.44         1.44 o
  -1   8   8         13.41         12.83         1.62 o
   0   8   8          8.51          8.73         1.44 o
   1   8   8         60.22         60.67         3.47 o
   2   8   8         12.36         12.51         1.71 o
   3   8   8          2.93          2.30         0.95 o
   4   8   8         22.32         21.06         2.21 o
   5   8   8          6.35          6.80         1.49 o
  -3   9   8          6.93          9.14         1.58 o
  -2   9   8          6.27          6.53         1.40 o
  -1   9   8          7.96          8.91         1.53 o
   0   9   8          5.08          5.63         1.40 o
   1   9   8         18.07         21.74         2.25 o
   2   9   8         17.86         18.81         2.07 o
   3   9   8          5.99          5.31         1.49 o
   4   9   8          2.21          2.57         1.35 o
  -3  10   8          1.11          1.04         1.26 o
  -2  10   8          4.72          8.69         1.53 o
  -1  10   8          1.47          3.78         1.31 o
   0  10   8         24.44         32.72         2.70 o
   1  10   8          0.03          0.41         1.17 o
   2  10   8          5.32          4.77         1.26 o
   3  10   8          9.21          9.54         1.80 o
  -2  11   8          4.67          3.92         1.40 o
  -1  11   8          2.32         -1.08         1.08 o
   0  11   8          0.42          3.65         1.44 o
   1  11   8          3.54          2.43         1.17 o
  -4 -10   9          7.87          8.33         1.98 o
  -3 -10   9          0.69         -0.77         1.17 o
  -2 -10   9          6.29          4.78         0.98 o
  -1 -10   9          2.37          1.89         0.80 o
   0 -10   9          6.05          4.23         1.08 o
   1 -10   9          8.45          8.48         1.28 o
   2 -10   9          9.94         11.77         1.42 o
   3 -10   9          4.94          8.11         2.07 o
  -5  -9   9          9.89         13.86         2.16 o
  -4  -9   9          0.27          0.00         1.22 o
  -3  -9   9         14.88         12.42         2.07 o
  -2  -9   9          2.75          3.66         0.72 o
  -1  -9   9          2.21          3.25         0.71 o
   0  -9   9          3.99          3.39         1.35 o
   1  -9   9         14.57         17.11         1.51 o
   2  -9   9         15.95         13.64         2.61 o
   3  -9   9          3.37          3.73         1.13 o
   4  -9   9          9.68         10.08         2.12 o
  -5  -8   9          0.59         -0.45         0.99 o
  -4  -8   9          4.06          2.97         1.31 o
  -3  -8   9          2.64          2.12         1.17 o
  -2  -8   9          7.88          8.02         0.99 o
  -1  -8   9          9.66          8.61         0.85 o
   0  -8   9          5.61          7.22         0.79 o
   1  -8   9         25.23         20.94         1.61 o
   2  -8   9         28.90         27.29         1.81 o
   3  -8   9          2.93          3.96         1.40 o
  -5  -7   9          0.84         -0.32         0.90 o
  -4  -7   9          8.81          9.17         1.06 o
  -3  -7   9          2.72          1.08         0.99 o
  -2  -7   9          4.19          4.64         0.61 o
  -1  -7   9         38.22         38.49         1.58 o
   0  -7   9         17.11         17.59         1.19 o
   1  -7   9         13.11         14.18         1.05 o
   2  -7   9          9.95          7.29         1.22 o
  -6  -6   9          8.84          9.00         1.58 o
  -5  -6   9         52.13         51.97         2.72 o
  -4  -6   9          4.42          4.72         0.79 o
  -3  -6   9          5.83          4.59         1.08 o
  -2  -6   9         40.30         40.67         1.40 o
  -1  -6   9         60.16         56.76         1.97 o
   0  -6   9         14.08         15.85         1.61 o
   1  -6   9         30.31         29.85         1.40 o
   2  -6   9         45.16         42.76         2.39 o
   3  -6   9          4.22          2.52         0.86 o
   4  -6   9          0.11          0.59         0.86 o
   5  -6   9          6.54          8.33         1.62 o
   6  -6   9          8.97          9.50         1.85 o
  -8  -5   9          3.53          4.40         0.69 o
  -7  -5   9          0.03          0.13         0.52 o
  -6  -5   9         27.06         28.00         2.52 o
  -5  -5   9          5.26          7.08         0.90 o
  -4  -5   9          9.13          9.62         0.95 o
  -3  -5   9         15.28         10.11         1.02 o
  -2  -5   9         49.24         44.02         1.92 o
  -1  -5   9         31.01         28.14         2.79 o
   0  -5   9         10.32          7.71         0.85 o
   1  -5   9        249.49        228.32        20.97 o
   2  -5   9         48.09         46.61         1.42 o
   3  -5   9         11.24         14.45         1.62 o
   4  -5   9          7.84          7.38         1.35 o
   5  -5   9         20.02         21.06         2.39 o
   6  -5   9          0.79          0.81         1.17 o
   7  -5   9          1.58          1.89         1.35 o
  -8  -4   9          5.97          6.10         0.70 o
  -7  -4   9         11.89         11.42         0.60 o
  -6  -4   9          4.00          5.15         0.51 o
  -5  -4   9          8.29          7.60         0.59 o
  -4  -4   9          8.85          9.07         0.79 o
  -3  -4   9          8.23          7.14         0.60 o
  -2  -4   9          8.22          7.29         0.63 o
  -1  -4   9         22.77         20.94         1.25 o
   0  -4   9        278.21        253.95        18.32 o
   1  -4   9        104.54        101.13         2.87 o
   2  -4   9         79.96         76.41         2.60 o
   3  -4   9         41.69         43.06         2.99 o
   4  -4   9         16.83         17.06         1.94 o
   5  -4   9         14.92         18.27         2.21 o
   6  -4   9          7.30          6.57         1.71 o
   7  -4   9          1.30          0.18         1.31 o
  -9  -3   9          7.96          8.42         1.85 o
  -8  -3   9          2.54          2.43         0.52 o
  -7  -3   9         36.29         38.40         1.02 o
  -6  -3   9         22.63         23.87         0.77 o
  -5  -3   9          7.77          7.49         0.42 o
  -4  -3   9         38.01         41.27         1.45 o
  -3  -3   9         32.42         23.27         0.89 o
  -2  -3   9         66.13         64.75         1.60 o
  -1  -3   9          2.68          2.52         0.23 o
   0  -3   9        191.35        174.60         4.14 o
   1  -3   9         13.31         14.24         0.70 o
   2  -3   9          8.98         10.15         0.56 o
   3  -3   9         12.61         10.69         0.71 o
   4  -3   9         25.76         23.25         1.85 o
   5  -3   9          5.90          5.99         0.70 o
   6  -3   9          7.32          8.31         1.37 o
   7  -3   9         17.51         15.08         1.87 o
  -8  -2   9          0.92          1.04         0.43 o
  -7  -2   9         11.78         13.16         0.59 o
  -6  -2   9          1.79          2.61         0.33 o
  -5  -2   9         78.28         72.65         1.45 o
  -4  -2   9         28.54         29.89         0.71 o
  -3  -2   9         17.63         17.69         0.77 o
  -2  -2   9         22.97         21.65         0.72 o
  -1  -2   9        343.78        347.37         6.62 o
   0  -2   9          8.26          8.25         0.36 o
   1  -2   9         24.49         24.77         0.66 o
   2  -2   9         88.61         75.24         1.41 o
   3  -2   9         10.28          8.80         0.39 o
   4  -2   9         55.22         51.12         1.22 o
   5  -2   9          7.84          8.84         1.22 o
   6  -2   9          5.70          6.13         1.40 o
   7  -2   9          3.85          2.73         1.35 o
   8  -2   9         10.61         10.09         1.22 o
  -8  -1   9         19.71         18.72         0.67 o
  -7  -1   9         11.62         11.68         0.55 o
  -6  -1   9          8.92          8.17         0.46 o
  -5  -1   9         13.92         13.37         0.59 o
  -4  -1   9         67.79         58.46         1.08 o
  -3  -1   9         70.82         70.64         1.40 o
  -2  -1   9         23.52         23.60         0.65 o
  -1  -1   9         80.24         76.15         1.35 o
   0  -1   9         13.11         15.86         0.46 o
   1  -1   9         10.63          9.96         0.31 o
   2  -1   9         24.17         21.20         0.83 o
   3  -1   9         53.58         47.61         1.09 o
   4  -1   9          5.37          5.20         0.42 o
   5  -1   9          9.97         10.99         0.63 o
   6  -1   9         14.68         14.83         0.98 o
   7  -1   9          0.04         -0.45         0.45 o
   8  -1   9          4.66          4.26         1.00 o
  -9   0   9          0.12         -0.24         0.24 o
  -8   0   9          0.33          0.45         0.28 o
  -7   0   9         16.56         16.61         0.58 o
  -6   0   9         29.65         29.14         0.72 o
  -5   0   9          4.13          2.84         0.27 o
  -4   0   9        164.73        163.82         2.79 o
  -3   0   9          2.02          2.25         0.25 o
  -2   0   9         99.54        114.36         2.09 o
  -1   0   9        138.11        150.23         2.28 o
   0   0   9          2.69          0.98         0.21 o
   1   0   9          0.20          0.49         0.20 o
   2   0   9         11.99         10.11         0.38 o
   3   0   9         10.10          8.85         0.43 o
   4   0   9        165.89        167.67         3.76 o
   5   0   9          3.80          6.30         0.54 o
   6   0   9          3.48          1.69         0.45 o
   7   0   9          1.42          2.09         0.58 o
   8   0   9          0.77          2.03         0.83 o
  -9   1   9         21.18         21.06         1.94 o
  -8   1   9         19.70         19.95         1.07 o
  -7   1   9         11.61         11.25         0.55 o
  -6   1   9          8.92          8.65         0.46 o
  -5   1   9         13.90         14.54         0.51 o
  -4   1   9         67.88         58.85         1.06 o
  -3   1   9         70.84         69.83         1.13 o
  -2   1   9         23.46         23.34         0.50 o
  -1   1   9         80.24         75.67         1.13 o
   0   1   9         13.12         14.65         0.49 o
   1   1   9         10.70         10.32         0.45 o
   2   1   9         24.10         20.56         0.59 o
   3   1   9         53.48         48.03         1.18 o
   4   1   9          5.36          6.07         0.43 o
   5   1   9          9.95         11.64         0.70 o
   6   1   9         14.69         15.61         0.86 o
   7   1   9          0.04         -0.02         0.47 o
   8   1   9          4.66          6.67         2.72 o
  -9   2   9          1.72          1.49         1.08 o
  -8   2   9          0.92          0.19         0.48 o
  -7   2   9         11.78         12.14         0.66 o
  -6   2   9          1.80          1.53         0.29 o
  -5   2   9         78.36         70.67         1.64 o
  -4   2   9         28.55         29.97         0.93 o
  -3   2   9         17.66         18.68         0.46 o
  -2   2   9         22.96         21.25         0.60 o
  -1   2   9        343.85        353.53         4.75 o
   0   2   9          8.22          8.29         0.35 o
   1   2   9         24.53         24.97         0.61 o
   2   2   9         88.63         74.28         1.52 o
   3   2   9         10.26          9.06         0.58 o
   4   2   9         55.15         50.47         1.03 o
   5   2   9          7.86          8.47         0.55 o
   6   2   9          5.72          6.14         0.77 o
   7   2   9          3.85          4.53         0.64 o
   8   2   9         10.62         10.32         1.33 o
  -8   3   9          2.54          2.47         0.73 o
  -7   3   9         36.30         34.99         1.06 o
  -6   3   9         22.63         23.72         0.79 o
  -5   3   9          7.77          7.73         0.41 o
  -4   3   9         38.08         42.11         1.04 o
  -3   3   9         32.36         23.84         0.61 o
  -2   3   9         66.22         68.75         1.23 o
  -1   3   9          2.68          2.18         0.26 o
   0   3   9        191.30        179.52         2.97 o
   1   3   9         13.27         13.38         0.48 o
   2   3   9          8.99         10.62         0.69 o
   3   3   9         12.57         12.45         0.69 o
   4   3   9         25.77         25.74         1.24 o
   5   3   9          5.89          6.38         0.53 o
   6   3   9          7.32          8.34         0.62 o
   7   3   9         17.54         17.49         1.01 o
  -8   4   9          5.97          6.80         0.84 o
  -7   4   9         11.88         10.83         0.74 o
  -6   4   9          4.02          4.00         0.94 o
  -5   4   9          8.30          7.89         0.56 o
  -4   4   9          8.84          8.08         0.40 o
  -3   4   9          8.22          7.24         0.38 o
  -2   4   9          8.22          8.20         0.37 o
  -1   4   9         22.70         20.97         0.70 o
   0   4   9        277.99        257.77         5.39 o
   1   4   9        104.52        102.61         4.61 o
   2   4   9         79.92         77.23         2.52 o
   3   4   9         41.65         44.05         1.59 o
   4   4   9         16.82         18.67         1.02 o
   5   4   9         14.91         15.99         0.77 o
   6   4   9          7.30          7.54         0.76 o
   7   4   9          1.29          1.34         1.02 o
  -8   5   9          3.53          3.17         0.95 o
  -7   5   9          0.03         -0.23         0.51 o
  -6   5   9         27.07         29.50         1.57 o
  -5   5   9          5.27          4.17         0.46 o
  -4   5   9          9.13          8.49         0.43 o
  -3   5   9         15.26         14.07         0.47 o
  -2   5   9         49.19         47.71         1.24 o
  -1   5   9         31.01         29.96         0.98 o
   0   5   9         10.34          7.83         0.52 o
   1   5   9        249.30        241.60         6.97 o
   2   5   9         48.03         44.69         1.78 o
   3   5   9         11.24         11.12         0.82 o
   4   5   9          7.84          7.94         0.78 o
   5   5   9         20.02         21.98         1.16 o
   6   5   9          0.79          0.36         0.45 o
   7   5   9          1.58          1.68         0.77 o
  -7   6   9          3.38          3.24         0.69 o
  -6   6   9          8.86          7.69         0.80 o
  -5   6   9         52.16         52.32         2.14 o
  -4   6   9          4.43          3.82         0.56 o
  -3   6   9          5.82          4.98         0.50 o
  -2   6   9         40.28         39.51         1.33 o
  -1   6   9         60.22         55.76         3.32 o
   0   6   9         14.09         12.78         1.13 o
   1   6   9         30.29         29.25         1.57 o
   2   6   9         45.16         43.16         2.61 o
   3   6   9          4.23          5.15         0.81 o
   4   6   9          0.10         -0.44         0.44 o
   5   6   9          6.53          6.74         0.82 o
   6   6   9          8.98          8.09         1.19 o
  -7   7   9         19.26         19.62         2.52 o
  -6   7   9         13.53         13.23         1.36 o
  -4   7   9          8.80          9.05         1.22 o
  -3   7   9          2.73          2.30         0.86 o
  -2   7   9          4.19          3.83         0.86 o
  -1   7   9         38.22         38.66         2.43 o
   0   7   9         17.12         16.92         1.71 o
   1   7   9         13.13         11.52         1.53 o
   2   7   9          9.93         11.07         1.49 o
   3   7   9          2.39          1.62         1.04 o
   4   7   9         35.67         38.08         2.66 o
   5   7   9          4.97          5.94         1.35 o
   6   7   9          1.08          1.17         1.26 o
  -4   8   9          4.06          4.73         1.17 o
  -3   8   9          2.64          1.80         0.95 o
  -2   8   9          7.87          8.60         1.40 o
  -1   8   9          9.65          7.11         1.31 o
   0   8   9          5.60          5.72         1.31 o
   1   8   9         25.22         29.21         2.34 o
   2   8   9         28.89         29.93         2.43 o
   3   8   9          2.94          2.70         1.22 o
   4   8   9          1.74          1.44         1.22 o
   5   8   9         19.74         24.35         2.57 o
  -3   9   9         14.87         16.20         1.80 o
  -2   9   9          2.75          3.74         1.31 o
  -1   9   9          2.21          3.83         1.22 o
   0   9   9          3.98          4.59         1.13 o
   1   9   9         14.55         18.45         2.12 o
   2   9   9         15.93         16.83         2.03 o
   3   9   9          3.37          2.34         1.26 o
   4   9   9          9.68          6.03         1.58 o
  -3  10   9          0.69         -0.90         0.90 o
  -2  10   9          6.29          6.48         1.53 o
  -1  10   9          2.37          3.06         1.26 o
   0  10   9          6.05          8.15         1.49 o
   1  10   9          8.45         10.53         1.85 o
   2  10   9          9.94          8.69         1.76 o
   3  10   9          4.94          1.31         1.40 o
  -3 -10  10          2.48          3.42         2.05 o
  -2 -10  10          1.91          3.20         1.71 o
  -1 -10  10         14.07         17.39         1.89 o
   0 -10  10          0.22          0.90         1.17 o
   1 -10  10          6.77          7.08         1.23 o
   2 -10  10          2.24          1.87         1.00 o
  -5  -9  10          3.88          2.97         1.40 o
  -4  -9  10         14.76         14.03         1.76 o
  -3  -9  10         16.05         18.49         1.69 o
  -2  -9  10         26.61         26.80         2.23 o
  -1  -9  10          4.61          3.44         0.71 o
   0  -9  10          0.81          0.55         0.76 o
   1  -9  10          0.94         -0.23         1.49 o
   2  -9  10          4.11          3.13         1.05 o
   3  -9  10          0.32          0.23         1.35 o
  -5  -8  10         20.74         18.99         2.34 o
  -4  -8  10         13.82         20.84         2.48 o
  -3  -8  10         16.88         15.39         1.48 o
  -2  -8  10          7.83          6.61         0.78 o
  -1  -8  10          8.05          9.00         0.84 o
   0  -8  10         16.01         18.03         1.12 o
   1  -8  10         25.58         25.31         2.30 o
  -5  -7  10          5.87          6.15         0.98 o
  -4  -7  10          5.97          4.99         0.75 o
  -3  -7  10         10.64          9.55         1.16 o
  -2  -7  10          7.47          8.23         1.00 o
  -1  -7  10         13.25         14.03         1.04 o
   0  -7  10         15.06         15.52         1.13 o
   1  -7  10         65.65         68.77         2.45 o
  -7  -6  10          1.07          1.14         0.97 o
  -6  -6  10         13.65         11.39         1.35 o
  -5  -6  10          8.07          8.17         0.93 o
  -4  -6  10         13.91         14.64         1.05 o
  -3  -6  10         21.53         17.54         1.38 o
  -2  -6  10         20.97         20.53         1.41 o
  -1  -6  10         13.94         13.64         1.53 o
   0  -6  10         24.40         26.20         1.94 o
   1  -6  10         34.29         36.11         1.53 o
   2  -6  10         25.17         23.85         1.80 o
   3  -6  10          1.53          1.49         0.86 o
   4  -6  10         20.64         19.26         2.16 o
   5  -6  10          0.94          1.98         1.22 o
   6  -6  10          1.70          2.30         1.31 o
  -8  -5  10          1.91          2.00         0.91 o
  -7  -5  10          4.54          3.55         0.65 o
  -6  -5  10         24.63         25.28         1.73 o
  -5  -5  10         24.93         26.95         1.25 o
  -4  -5  10          6.24          5.66         0.82 o
  -3  -5  10         25.09         22.39         1.41 o
  -2  -5  10         55.42         51.31         2.97 o
  -1  -5  10          2.88          2.43         0.86 o
   0  -5  10         61.64         55.75         2.63 o
   1  -5  10          8.53          8.31         0.99 o
   2  -5  10         20.11         19.27         0.84 o
   3  -5  10         19.62         19.98         2.03 o
   4  -5  10         13.67         13.82         1.85 o
   5  -5  10          3.97          3.69         1.35 o
   6  -5  10          0.22         -0.63         1.13 o
  -8  -4  10          0.45          0.74         0.35 o
  -7  -4  10          2.73          3.77         0.62 o
  -6  -4  10         26.88         28.52         1.38 o
  -5  -4  10          5.88          7.36         0.73 o
  -4  -4  10         31.28         29.43         1.23 o
  -3  -4  10         54.61         48.27         2.90 o
  -2  -4  10          5.72          5.49         0.95 o
  -1  -4  10          6.07          5.10         0.74 o
   0  -4  10         47.42         49.00         2.08 o
   1  -4  10        248.30        231.48         9.06 o
   2  -4  10          0.59          0.14         0.47 o
   3  -4  10          3.06          3.53         0.62 o
   4  -4  10         28.46         24.75         2.39 o
   5  -4  10          0.05         -0.59         0.99 o
   6  -4  10          4.47          4.19         1.58 o
   7  -4  10          0.92          2.03         1.44 o
  -8  -3  10          0.78          0.57         0.35 o
  -7  -3  10          5.46          6.61         0.59 o
  -6  -3  10         10.84         11.06         0.68 o
  -5  -3  10         13.06         11.87         0.78 o
  -4  -3  10         16.89         15.95         0.74 o
  -3  -3  10         14.06         10.09         0.81 o
  -2  -3  10        374.20        366.44         8.15 o
  -1  -3  10        141.36        145.43         3.59 o
   0  -3  10         95.74         97.30         4.57 o
   1  -3  10        122.72        119.03         4.09 o
   2  -3  10          0.16          0.13         0.28 o
   3  -3  10         83.93         73.85         2.20 o
   4  -3  10         21.42         22.14         1.38 o
   5  -3  10         31.44         27.68         1.41 o
   6  -3  10         16.35         19.49         2.48 o
   7  -3  10          3.31          4.28         1.67 o
  -8  -2  10          8.62          8.15         0.53 o
  -7  -2  10         27.97         29.45         1.03 o
  -6  -2  10         21.43         22.11         0.87 o
  -5  -2  10         16.45         17.23         0.76 o
  -4  -2  10        214.27        187.00         3.20 o
  -3  -2  10        118.65        105.26         2.16 o
  -2  -2  10         78.00         78.59         2.12 o
  -1  -2  10        177.94        164.72         5.82 o
   0  -2  10        415.09        398.36         6.09 o
   1  -2  10         14.81         14.28         0.64 o
   2  -2  10         34.45         31.03         0.95 o
   3  -2  10         40.67         37.02         2.28 o
   4  -2  10         52.67         52.10         1.53 o
   5  -2  10          9.87          8.42         0.72 o
   6  -2  10         21.24         22.07         1.12 o
   7  -2  10         17.11         18.19         1.42 o
  -9  -1  10          0.19         -0.09         0.36 o
  -8  -1  10         19.18         18.72         0.84 o
  -7  -1  10         39.46         39.41         1.17 o
  -6  -1  10          1.92          2.10         0.54 o
  -5  -1  10         35.23         30.57         0.93 o
  -4  -1  10         32.00         40.08         1.20 o
  -3  -1  10         67.01         59.95         1.27 o
  -2  -1  10         18.10         17.40         0.58 o
  -1  -1  10        418.45        410.08         5.87 o
   0  -1  10         14.91         16.28         0.51 o
   1  -1  10         26.06         22.37         0.50 o
   2  -1  10         73.53         68.94         1.59 o
   3  -1  10         31.28         29.20         0.81 o
   4  -1  10          1.85          1.96         0.33 o
   5  -1  10         31.35         34.21         1.38 o
   6  -1  10          5.29          4.65         0.63 o
   7  -1  10          9.83         12.12         1.19 o
  -9   0  10          0.25         -0.50         0.50 o
  -8   0  10         12.21         13.32         0.90 o
  -7   0  10          2.43          2.24         0.36 o
  -6   0  10          4.40          4.97         0.40 o
  -5   0  10          4.57          5.77         0.45 o
  -4   0  10         27.09         20.04         0.63 o
  -3   0  10        190.60        178.26         3.13 o
  -2   0  10         40.61         38.40         0.82 o
  -1   0  10        172.78        171.10         2.61 o
   0   0  10         51.00         51.14         1.19 o
   1   0  10         81.86         82.41         1.43 o
   2   0  10         43.49         33.37         1.04 o
   3   0  10         41.01         42.03         1.07 o
   4   0  10         25.91         28.10         1.51 o
   5   0  10          0.72          0.85         0.33 o
   6   0  10          0.30         -0.22         0.46 o
   7   0  10         11.60         11.40         0.94 o
   8   0  10         26.70         30.74         3.56 o
  -9   1  10          0.19          0.32         0.99 o
  -8   1  10         19.17         19.33         1.09 o
  -7   1  10         39.49         37.68         1.16 o
  -6   1  10          1.92          1.72         0.30 o
  -5   1  10         35.26         30.58         0.79 o
  -4   1  10         32.05         38.44         0.88 o
  -3   1  10         66.95         59.70         1.27 o
  -2   1  10         18.11         16.63         0.45 o
  -1   1  10        418.42        408.19         5.42 o
   0   1  10         14.89         15.92         0.55 o
   1   1  10         25.97         22.79         0.58 o
   2   1  10         73.47         68.67         1.35 o
   3   1  10         31.29         27.40         0.88 o
   4   1  10          1.86          1.45         0.32 o
   5   1  10         31.36         32.21         1.31 o
   6   1  10          5.29          4.65         0.55 o
   7   1  10          9.81         12.10         0.99 o
  -8   2  10          8.62          8.07         0.82 o
  -7   2  10         27.99         27.81         1.39 o
  -6   2  10         21.46         21.79         0.97 o
  -5   2  10         16.46         15.61         0.57 o
  -4   2  10        214.17        186.64         3.31 o
  -3   2  10        118.64        101.67         1.65 o
  -2   2  10         78.07         80.54         1.59 o
  -1   2  10        177.83        174.20         2.65 o
   0   2  10        414.84        397.79         5.80 o
   1   2  10         14.80         14.15         0.47 o
   2   2  10         34.46         32.08         0.95 o
   3   2  10         40.62         35.87         3.26 o
   4   2  10         52.71         54.69         2.83 o
   5   2  10          9.90          8.59         0.55 o
   6   2  10         21.22         23.58         1.96 o
   7   2  10         17.11         17.81         1.01 o
  -8   3  10          0.78          0.17         0.69 o
  -7   3  10          5.47          5.80         0.60 o
  -6   3  10         10.84         10.82         0.57 o
  -5   3  10         13.06         12.19         0.56 o
  -4   3  10         16.84         15.85         0.52 o
  -3   3  10         14.00         11.23         0.55 o
  -2   3  10        374.30        365.10         6.39 o
  -1   3  10        141.29        151.54         3.28 o
   0   3  10         95.67         96.57         2.02 o
   1   3  10        122.73        120.09         2.63 o
   2   3  10          0.16         -0.32         0.32 o
   3   3  10         83.96         82.25         2.54 o
   4   3  10         21.44         19.18         1.05 o
   5   3  10         31.43         30.18         0.99 o
   6   3  10         16.38         18.23         0.86 o
   7   3  10          3.32          3.70         0.64 o
  -8   4  10          0.45          1.60         1.33 o
  -7   4  10          2.72          2.75         0.88 o
  -6   4  10         26.91         27.50         1.67 o
  -5   4  10          5.91          5.83         0.67 o
  -4   4  10         31.32         31.21         1.69 o
  -3   4  10         54.59         47.82         1.31 o
  -2   4  10          5.69          5.00         0.43 o
  -1   4  10          6.05          4.79         0.40 o
   0   4  10         47.39         49.03         1.66 o
   1   4  10        248.43        236.63         6.33 o
   2   4  10          0.59          1.28         0.54 o
   3   4  10          3.07          2.77         1.06 o
   4   4  10         28.44         29.27         1.25 o
   5   4  10          0.05         -0.08         0.39 o
   6   4  10          4.48          4.32         0.57 o
   7   4  10          0.91          0.79         0.83 o
  -8   5  10          1.91          1.26         1.26 o
  -7   5  10          4.55          4.58         0.78 o
  -6   5  10         24.64         23.39         1.27 o
  -5   5  10         24.93         26.92         1.20 o
  -4   5  10          6.25          5.51         0.51 o
  -3   5  10         25.13         25.74         1.05 o
  -2   5  10         55.41         50.68         1.39 o
  -1   5  10          2.89          2.50         0.41 o
   0   5  10         61.61         56.32         1.49 o
   1   5  10          8.52          7.92         0.92 o
   2   5  10         20.16         21.38         1.76 o
   3   5  10         19.57         22.98         1.41 o
   4   5  10         13.66         16.05         1.33 o
   5   5  10          3.97          3.89         0.70 o
   6   5  10          0.22          0.22         0.45 o
  -7   6  10          1.07          0.36         0.86 o
  -6   6  10         13.67         14.83         1.43 o
  -5   6  10          8.06          8.69         1.60 o
  -4   6  10         13.89         12.79         1.45 o
  -3   6  10         21.52         18.11         0.94 o
  -2   6  10         20.99         19.81         1.27 o
  -1   6  10         13.96         13.43         1.12 o
   0   6  10         24.34         24.30         1.51 o
   1   6  10         34.27         32.72         2.16 o
   2   6  10         25.17         26.11         2.03 o
   3   6  10          1.53          2.00         0.72 o
   4   6  10         20.61         20.44         1.49 o
   5   6  10          0.94          0.69         0.60 o
   6   6  10          1.69          0.51         1.46 o
  -7   7  10          0.11          0.41         1.31 o
  -4   7  10          5.96          5.63         1.08 o
  -3   7  10         10.65         10.64         1.02 o
  -2   7  10          7.46          7.16         1.26 o
  -1   7  10         13.25         11.52         1.40 o
   0   7  10         15.07         15.44         1.71 o
   1   7  10         65.61         66.07         3.56 o
   2   7  10         53.84         59.68         3.38 o
   3   7  10          8.16          7.34         1.44 o
   4   7  10          3.61          4.37         1.08 o
   5   7  10          6.14          5.58         1.35 o
  -4   8  10         13.82         14.94         1.80 o
  -3   8  10         16.87         16.88         1.80 o
  -2   8  10          7.82          6.84         1.35 o
  -1   8  10          8.05          7.88         1.44 o
   0   8  10         16.01         17.55         1.94 o
   1   8  10         25.58         29.80         2.43 o
   2   8  10         17.13         15.57         1.94 o
   3   8  10          9.70         11.07         1.76 o
   4   8  10         10.81         13.28         1.94 o
   5   8  10          5.52          4.73         1.44 o
  -3   9  10         16.06         22.37         2.12 o
  -2   9  10         26.62         28.90         2.43 o
  -1   9  10          4.61          2.39         1.22 o
   0   9  10          0.81         -0.99         0.99 o
   1   9  10          0.95          0.00         1.08 o
   2   9  10          4.11          4.55         1.40 o
   3   9  10          0.32          0.05         1.17 o
  -3  10  10          2.48          3.51         1.31 o
  -2  10  10          1.92          0.18         1.22 o
  -1  10  10         14.08         15.35         2.03 o
   0  10  10          0.22         -0.95         1.17 o
   1  10  10          6.77          7.29         1.76 o
   2  10  10          2.23          1.85         1.35 o
  -2 -10  11         14.05         15.19         1.63 o
  -1 -10  11          2.72          4.46         1.71 o
   0 -10  11         12.54         12.38         2.12 o
   1 -10  11          5.66          4.05         1.62 o
  -4  -9  11         28.11         25.16         2.03 o
  -3  -9  11         10.09         10.85         1.40 o
  -2  -9  11          7.38          8.35         1.21 o
  -1  -9  11          1.45          0.83         0.84 o
   0  -9  11          3.39          4.46         1.40 o
   1  -9  11          4.37          2.88         1.58 o
   2  -9  11          4.56          3.69         1.76 o
   3  -9  11          3.44          4.59         1.71 o
  -5  -8  11          3.80          3.91         1.73 o
  -4  -8  11          0.22          1.54         1.64 o
  -3  -8  11         21.85         24.63         1.87 o
  -2  -8  11         15.47         15.32         1.46 o
  -1  -8  11          2.39          2.69         0.87 o
   0  -8  11         14.27         15.21         2.57 o
   1  -8  11          3.60          4.91         1.58 o
  -6  -7  11         11.20         11.39         2.03 o
  -5  -7  11         14.48         15.61         1.20 o
  -4  -7  11          1.53          2.07         0.62 o
  -3  -7  11          6.43          6.77         1.73 o
  -2  -7  11          0.09         -1.01         1.01 o
  -1  -7  11          7.06          7.03         1.01 o
   0  -7  11          4.08          4.68         0.99 o
  -7  -6  11          3.27          3.92         1.04 o
  -6  -6  11          1.26          1.23         1.37 o
  -5  -6  11         15.09         16.98         1.18 o
  -4  -6  11         20.62         21.42         1.49 o
  -3  -6  11         11.29          9.95         1.24 o
  -2  -6  11          8.19          7.77         1.03 o
  -1  -6  11          2.01          4.05         1.04 o
   0  -6  11         39.55         41.99         2.52 o
   1  -6  11          7.82          9.36         1.58 o
   2  -6  11         11.65         11.93         1.44 o
   3  -6  11         24.03         25.74         2.03 o
   4  -6  11          7.23          8.37         1.53 o
   5  -6  11          4.25          7.25         1.76 o
   6  -6  11          8.59         11.48         2.25 o
  -7  -5  11          7.21          9.29         0.88 o
  -6  -5  11          3.23          3.80         1.04 o
  -5  -5  11         25.83         24.13         1.31 o
  -4  -5  11          8.29          8.09         1.00 o
  -3  -5  11         16.20         16.29         1.32 o
  -2  -5  11         15.23         13.64         1.67 o
  -1  -5  11         29.46         28.81         2.03 o
   0  -5  11         46.61         50.27         2.27 o
   1  -5  11         33.30         34.63         1.48 o
   2  -5  11          5.94          5.06         0.59 o
   3  -5  11         13.10         13.41         1.67 o
   4  -5  11         28.83         27.73         2.66 o
   5  -5  11          1.53          2.21         1.35 o
   6  -5  11          1.05          0.90         1.35 o
  -8  -4  11          0.29         -0.48         1.26 o
  -7  -4  11          7.55          9.46         1.61 o
  -6  -4  11         31.05         33.55         1.39 o
  -5  -4  11         17.39         14.59         1.17 o
  -4  -4  11         25.50         26.76         2.16 o
  -3  -4  11          6.74          8.10         1.35 o
  -2  -4  11         19.33         15.21         1.62 o
  -1  -4  11         24.28         23.25         3.31 o
   0  -4  11         15.37         17.54         2.81 o
   1  -4  11          6.73          7.12         0.70 o
   2  -4  11         58.88         56.59         2.72 o
   3  -4  11         39.13         40.15         2.61 o
   4  -4  11         11.65         10.40         1.71 o
   5  -4  11         17.52         15.89         2.21 o
   6  -4  11          3.73          4.64         1.62 o
   7  -4  11          4.62          4.32         1.80 o
  -8  -3  11          1.68          1.00         0.53 o
  -7  -3  11          5.47          5.86         0.72 o
  -6  -3  11         11.34         12.73         0.76 o
  -5  -3  11         11.11         11.10         0.81 o
  -4  -3  11         26.48         25.88         0.92 o
  -3  -3  11         32.03         30.26         1.34 o
  -2  -3  11         11.17         15.84         1.49 o
  -1  -3  11         47.98         44.81         1.95 o
   0  -3  11         78.56         75.11         2.29 o
   1  -3  11         14.33         14.59         0.88 o
   2  -3  11         30.75         26.43         1.04 o
   3  -3  11         10.26          9.38         0.77 o
   4  -3  11         22.05         21.92         1.45 o
   5  -3  11          8.64         10.49         1.89 o
   6  -3  11          1.09          2.16         1.40 o
   7  -3  11         16.57         17.42         2.75 o
  -8  -2  11         23.08         22.94         1.41 o
  -7  -2  11         23.54         24.96         0.99 o
  -6  -2  11         10.15          9.67         0.83 o
  -5  -2  11         22.09         20.01         1.25 o
  -4  -2  11         10.30          8.00         0.54 o
  -3  -2  11         71.42         65.98         3.06 o
  -2  -2  11         61.57         59.33         1.73 o
  -1  -2  11        301.51        293.27         7.20 o
   0  -2  11         50.46         50.07         1.43 o
   1  -2  11         75.62         70.53         2.48 o
   2  -2  11         52.64         48.87         3.74 o
   3  -2  11         33.98         31.64         1.56 o
   4  -2  11         28.46         29.61         1.90 o
   5  -2  11         10.17          8.85         1.03 o
   6  -2  11          7.80          8.80         1.98 o
   7  -2  11          3.43          2.84         1.76 o
  -8  -1  11          1.31          2.04         0.72 o
  -7  -1  11         14.65         19.06         0.86 o
  -6  -1  11         12.82         12.81         0.71 o
  -5  -1  11         13.44         13.80         0.83 o
  -4  -1  11         13.92         10.73         0.76 o
  -3  -1  11         15.40         15.57         0.73 o
  -2  -1  11        139.26        140.87         3.93 o
  -1  -1  11        224.30        209.76         3.43 o
   0  -1  11        221.02        203.80         3.43 o
   1  -1  11         66.00         60.93         1.62 o
   2  -1  11         76.36         67.76         1.73 o
   3  -1  11         23.43         19.38         0.78 o
   4  -1  11         11.71         12.22         0.75 o
   5  -1  11          3.98          3.49         0.56 o
   6  -1  11          7.58          8.73         1.35 o
   7  -1  11          2.69          3.30         0.95 o
  -8   0  11         26.46         26.27         1.61 o
  -7   0  11          0.32          0.70         0.38 o
  -6   0  11          6.20          6.54         0.53 o
  -5   0  11          9.84          9.66         0.58 o
  -4   0  11         23.56         29.77         0.91 o
  -3   0  11          0.09         -0.01         0.28 o
  -2   0  11        503.15        479.71         8.23 o
  -1   0  11        114.87        112.55         2.00 o
   0   0  11        104.05         99.01         1.57 o
   1   0  11          2.85          1.49         0.25 o
   2   0  11         20.57         12.40         1.50 o
   3   0  11          2.00          1.74         0.38 o
   4   0  11         24.51         22.04         0.80 o
   5   0  11         17.10         19.65         1.02 o
   6   0  11         12.47         13.26         1.27 o
   7   0  11          0.17         -0.14         0.74 o
  -8   1  11          1.31          1.75         0.72 o
  -7   1  11         14.66         17.23         0.90 o
  -6   1  11         12.82         13.08         0.60 o
  -5   1  11         13.43         13.73         0.66 o
  -4   1  11         13.90         11.63         0.59 o
  -3   1  11         15.37         15.88         0.60 o
  -2   1  11        139.39        142.41         2.70 o
  -1   1  11        224.31        207.17         3.13 o
   0   1  11        221.02        211.02         3.59 o
   1   1  11         66.07         61.62         1.47 o
   2   1  11         76.46         67.73         1.47 o
   3   1  11         23.49         17.98         0.86 o
   4   1  11         11.67         12.03         0.68 o
   5   1  11          3.99          3.82         0.52 o
   6   1  11          7.57          8.28         0.81 o
   7   1  11          2.69          3.59         0.86 o
  -8   2  11         23.08         25.27         1.68 o
  -7   2  11         23.55         23.30         1.07 o
  -6   2  11         10.12          8.85         0.95 o
  -5   2  11         22.05         21.63         0.74 o
  -4   2  11         10.30          7.84         0.47 o
  -3   2  11         71.45         62.80         1.40 o
  -2   2  11         61.60         59.93         1.30 o
  -1   2  11        301.31        303.69         4.87 o
   0   2  11         50.56         51.87         1.16 o
   1   2  11         75.71         69.31         1.62 o
   2   2  11         52.64         48.83         1.58 o
   3   2  11         33.99         34.65         2.14 o
   4   2  11         28.45         28.61         0.98 o
   5   2  11         10.14         10.61         0.95 o
   6   2  11          7.77          8.76         0.74 o
   7   2  11          3.44          3.07         0.87 o
  -8   3  11          1.68          3.19         0.86 o
  -7   3  11          5.47          5.61         0.63 o
  -6   3  11         11.33         12.64         0.79 o
  -5   3  11         11.12         11.22         0.71 o
  -4   3  11         26.49         26.47         0.83 o
  -3   3  11         32.10         28.21         1.14 o
  -2   3  11         11.12         12.66         0.61 o
  -1   3  11         47.90         43.35         1.18 o
   0   3  11         78.58         73.16         1.97 o
   1   3  11         14.36         15.35         0.79 o
   2   3  11         30.67         24.27         1.28 o
   3   3  11         10.23         10.65         0.94 o
   4   3  11         22.04         21.90         0.95 o
   5   3  11          8.64         10.24         0.67 o
   6   3  11          1.09          0.94         0.52 o
   7   3  11         16.55         17.92         1.28 o
  -8   4  11          0.29         -0.14         0.90 o
  -7   4  11          7.55          7.14         1.10 o
  -6   4  11         31.08         32.69         1.85 o
  -5   4  11         17.40         15.87         1.00 o
  -4   4  11         25.49         26.05         0.96 o
  -3   4  11          6.73          7.01         0.57 o
  -2   4  11         19.35         16.68         0.69 o
  -1   4  11         24.27         23.12         0.89 o
   0   4  11         15.40         14.01         1.14 o
   1   4  11          6.76          7.07         0.73 o
   2   4  11         58.84         55.32         2.93 o
   3   4  11         39.12         43.58         1.81 o
   4   4  11         11.66         14.37         1.07 o
   5   4  11         17.54         17.80         0.87 o
   6   4  11          3.72          5.21         0.76 o
   7   4  11          4.61          5.23         3.15 o
  -7   5  11          7.22          5.95         1.24 o
  -6   5  11          3.22          1.95         0.81 o
  -5   5  11         25.84         20.76         1.54 o
  -4   5  11          8.28          8.21         0.63 o
  -3   5  11         16.24         17.61         1.14 o
  -2   5  11         15.23         14.65         0.88 o
  -1   5  11         29.50         27.60         0.97 o
   0   5  11         46.59         45.73         2.09 o
   1   5  11         33.31         28.28         3.13 o
   2   5  11          5.95          3.60         1.04 o
   3   5  11         13.08         11.63         1.26 o
   4   5  11         28.86         29.54         1.71 o
   5   5  11          1.53          2.16         0.57 o
   6   5  11          1.05         -0.05         0.95 o
  -7   6  11          3.27          2.66         0.97 o
  -6   6  11          1.27          1.99         0.89 o
  -5   6  11         15.07         17.15         1.98 o
  -4   6  11         20.64         20.33         1.08 o
  -3   6  11         11.29         11.17         0.99 o
  -2   6  11          8.19          7.98         0.95 o
  -1   6  11          2.00          1.69         0.72 o
   0   6  11         39.51         40.91         1.95 o
   1   6  11          7.84          6.35         1.26 o
   2   6  11         11.66         11.48         1.53 o
   3   6  11         24.02         23.78         4.73 o
   4   6  11          7.22          8.41         1.98 o
   5   6  11          4.25          5.10         1.00 o
   6   6  11          8.58         12.38         1.80 o
  -4   7  11          1.53          1.80         0.86 o
  -3   7  11          6.44          6.04         0.84 o
  -2   7  11          0.09         -0.32         0.77 o
  -1   7  11          7.06          6.80         1.31 o
   0   7  11          4.08          4.68         1.22 o
   1   7  11         29.97         27.59         2.30 o
   2   7  11          2.09          4.37         1.13 o
   3   7  11          9.81         10.89         1.67 o
   4   7  11          3.45          2.21         1.26 o
   5   7  11          1.51          0.99         1.17 o
  -3   8  11         21.85         23.18         2.12 o
  -2   8  11         15.48         12.47         1.67 o
  -1   8  11          2.40          2.88         1.17 o
   0   8  11         14.28         15.62         1.76 o
   1   8  11          3.60          3.24         1.35 o
   2   8  11          6.38          6.08         1.44 o
   3   8  11          1.00          0.14         1.08 o
   4   8  11         13.68         10.67         1.80 o
  -3   9  11         10.09         11.30         1.71 o
  -2   9  11          7.37          5.49         1.40 o
  -1   9  11          1.45          1.35         1.17 o
   0   9  11          3.39          2.25         1.31 o
   1   9  11          4.37          6.48         1.58 o
   2   9  11          4.56          4.73         1.40 o
   3   9  11          3.44          1.35         1.35 o
  -2  10  11         14.05         16.61         2.12 o
  -1  10  11          2.72          4.77         1.49 o
   0  10  11         12.53         11.48         1.89 o
   1  10  11          5.66          3.20         1.49 o
  -4  -9  12          2.97          3.78         1.53 o
  -3  -9  12         31.19         32.31         2.61 o
  -2  -9  12          0.37         -0.87         0.87 o
  -1  -9  12          4.30          4.58         1.05 o
   0  -9  12          1.30          0.72         1.35 o
   1  -9  12         13.02         10.35         2.12 o
   2  -9  12         16.39         15.35         2.52 o
  -5  -8  12          0.34          0.41         1.08 o
  -4  -8  12          8.47          9.06         1.58 o
  -3  -8  12         12.86         11.55         1.55 o
  -2  -8  12          9.08          9.88         1.29 o
  -1  -8  12         11.68         14.31         1.39 o
   0  -8  12         13.52         14.58         2.30 o
  -5  -7  12          3.06          4.29         0.82 o
  -4  -7  12         74.67         73.94         2.42 o
  -3  -7  12         11.85         10.07         2.14 o
  -2  -7  12          4.27          3.64         0.82 o
  -1  -7  12         11.40         11.95         1.19 o
   0  -7  12         21.73         22.59         1.89 o
  -7  -6  12          4.59          4.50         1.53 o
  -6  -6  12          2.21          1.41         0.95 o
  -5  -6  12         26.12         26.56         1.51 o
  -4  -6  12         33.77         31.20         1.87 o
  -3  -6  12         28.55         31.79         1.81 o
  -2  -6  12          0.63          0.83         0.65 o
  -1  -6  12          2.68          3.29         1.04 o
   0  -6  12          6.11          6.44         1.08 o
   1  -6  12         65.01         68.58         2.58 o
   2  -6  12         11.47         11.61         1.53 o
   3  -6  12          7.24          6.53         1.35 o
   4  -6  12         15.90         16.83         2.12 o
   5  -6  12          2.22          2.97         1.53 o
  -7  -5  12         13.75         13.41         1.06 o
  -6  -5  12         18.67         16.44         1.13 o
  -5  -5  12         14.45         14.23         1.38 o
  -4  -5  12          8.18          7.32         1.00 o
  -3  -5  12         29.54         29.89         4.70 o
  -2  -5  12         15.06         18.72         1.85 o
  -1  -5  12         12.75         13.10         1.49 o
   0  -5  12          1.13          0.32         0.68 o
   1  -5  12          9.23          8.69         0.81 o
   2  -5  12          2.06          1.40         0.68 o
   3  -5  12         57.73         54.42         3.29 o
   4  -5  12         10.65          9.50         1.80 o
   5  -5  12          1.44          1.35         1.26 o
   6  -5  12         13.31         12.96         2.34 o
  -8  -4  12          3.20          3.96         1.53 o
  -7  -4  12          2.20          2.21         0.58 o
  -6  -4  12         14.21         15.51         1.34 o
  -5  -4  12         42.87         43.97         1.63 o
  -4  -4  12          3.37          2.84         0.67 o
  -3  -4  12        109.48        115.04         5.36 o
  -2  -4  12          3.19          3.11         0.99 o
  -1  -4  12         21.88         23.90         1.85 o
   0  -4  12        185.75        187.70         5.09 o
   1  -4  12         21.58         21.73         1.20 o
   2  -4  12         22.14         22.21         1.15 o
   3  -4  12          4.42          4.95         1.22 o
   4  -4  12          4.95          7.65         1.58 o
   5  -4  12         21.17         22.68         2.61 o
   6  -4  12          8.61          8.37         1.98 o
  -8  -3  12         12.59         13.60         1.49 o
  -7  -3  12          1.43          0.45         0.51 o
  -6  -3  12          3.28          2.59         0.59 o
  -5  -3  12          2.45          2.38         0.52 o
  -4  -3  12          9.49          9.47         0.76 o
  -3  -3  12         33.42         33.76         2.25 o
  -2  -3  12         62.06         66.34         3.33 o
  -1  -3  12         92.75         82.85         5.15 o
   0  -3  12         41.32         38.79         1.54 o
   1  -3  12         41.59         38.23         1.67 o
   2  -3  12         49.10         45.64         2.57 o
   3  -3  12         15.85         12.62         0.89 o
   4  -3  12          9.95          9.56         1.58 o
   5  -3  12          4.66          2.16         1.26 o
   6  -3  12         12.93         10.40         2.12 o
  -8  -2  12          7.69          6.07         0.74 o
  -7  -2  12         16.58         18.51         1.40 o
  -6  -2  12         33.82         37.07         1.21 o
  -5  -2  12         10.11         11.23         0.69 o
  -4  -2  12         13.15         13.84         0.73 o
  -3  -2  12         12.74         13.70         1.01 o
  -2  -2  12         21.86         22.66         1.19 o
  -1  -2  12          6.07          7.41         0.54 o
   0  -2  12        133.76        120.21         2.48 o
   1  -2  12        118.00        114.63         2.99 o
   2  -2  12         15.26         13.06         1.05 o
   3  -2  12         32.47         29.50         3.13 o
   4  -2  12          6.33          6.60         0.77 o
   5  -2  12          1.05          2.55         0.82 o
   6  -2  12          0.66          0.83         0.77 o
   7  -2  12          4.94          5.67         1.94 o
  -8  -1  12          9.63          8.99         0.85 o
  -7  -1  12         10.05         10.64         1.26 o
  -6  -1  12          3.66          3.23         0.53 o
  -5  -1  12          8.63          9.42         0.76 o
  -4  -1  12          1.41          2.72         0.57 o
  -3  -1  12         44.06         41.37         2.24 o
  -2  -1  12        182.83        174.27         3.50 o
  -1  -1  12         35.33         37.84         1.19 o
   0  -1  12          6.31          5.10         0.43 o
   1  -1  12         46.18         39.60         1.24 o
   2  -1  12        200.72        186.58         9.99 o
   3  -1  12          5.17          4.62         0.74 o
   4  -1  12          6.18          5.62         0.68 o
   5  -1  12         27.68         27.88         1.74 o
   6  -1  12          9.15         11.23         1.27 o
   7  -1  12          1.13         -0.18         1.40 o
  -8   0  12          0.36          0.71         0.72 o
  -7   0  12          1.38          1.49         0.49 o
  -6   0  12          1.21          1.58         0.39 o
  -5   0  12          4.90          4.16         0.70 o
  -4   0  12        157.32        138.64         3.79 o
  -3   0  12         87.12         82.34         2.09 o
  -2   0  12          0.00          0.23         0.26 o
  -1   0  12        706.86        675.16        13.78 o
   0   0  12         23.12         22.56         0.98 o
   1   0  12        213.52        204.49         5.29 o
   2   0  12          2.87          4.58         0.73 o
   3   0  12          4.30          2.58         0.44 o
   4   0  12          0.22          0.36         0.54 o
   5   0  12          0.10         -0.03         0.59 o
   6   0  12         10.92         11.59         3.15 o
   7   0  12          0.93          1.79         1.73 o
  -8   1  12          9.63          9.27         1.16 o
  -7   1  12         10.04         10.18         0.68 o
  -6   1  12          3.66          3.32         0.43 o
  -5   1  12          8.63          9.94         0.74 o
  -4   1  12          1.40          1.82         0.34 o
  -3   1  12         44.09         38.53         1.01 o
  -2   1  12        182.87        168.32         3.20 o
  -1   1  12         35.34         36.19         1.03 o
   0   1  12          6.30          5.71         0.48 o
   1   1  12         46.22         38.67         1.36 o
   2   1  12        200.63        182.88         3.96 o
   3   1  12          5.17          5.45         0.54 o
   4   1  12          6.22          6.91         0.55 o
   5   1  12         27.71         27.85         1.24 o
   6   1  12          9.15          9.15         1.31 o
   7   1  12          1.14          0.87         0.85 o
  -8   2  12          7.70          7.08         1.07 o
  -7   2  12         16.57         16.29         0.88 o
  -6   2  12         33.82         37.38         1.59 o
  -5   2  12         10.14         10.49         0.59 o
  -4   2  12         13.19         12.91         0.62 o
  -3   2  12         12.75         13.54         0.58 o
  -2   2  12         21.85         22.14         0.68 o
  -1   2  12          6.07          6.35         0.49 o
   0   2  12        133.95        119.46         2.92 o
   1   2  12        117.93        109.45         2.62 o
   2   2  12         15.23         13.09         0.98 o
   3   2  12         32.48         30.36         1.95 o
   4   2  12          6.32          6.78         0.57 o
   5   2  12          1.07          1.03         0.44 o
   6   2  12          0.67         -0.07         0.53 o
   7   2  12          4.95          6.93         1.98 o
  -8   3  12         12.58         11.84         1.98 o
  -7   3  12          1.43          0.56         0.46 o
  -6   3  12          3.29          2.30         0.54 o
  -5   3  12          2.45          2.80         0.46 o
  -4   3  12          9.48         10.20         0.58 o
  -3   3  12         33.47         31.67         1.06 o
  -2   3  12         62.09         61.33         1.37 o
  -1   3  12         92.80         82.58         2.17 o
   0   3  12         41.33         40.60         1.86 o
   1   3  12         41.62         37.25         1.46 o
   2   3  12         49.06         45.14         1.64 o
   3   3  12         15.89         14.00         1.10 o
   4   3  12          9.94          9.44         0.88 o
   5   3  12          4.65          4.28         0.54 o
   6   3  12         12.92         13.46         0.92 o
  -7   4  12          2.20          1.10         0.81 o
  -6   4  12         14.21         13.89         1.53 o
  -5   4  12         42.81         41.47         1.65 o
  -4   4  12          3.35          3.72         0.48 o
  -3   4  12        109.47        104.70         2.44 o
  -2   4  12          3.19          3.12         0.52 o
  -1   4  12         21.87         22.67         0.91 o
   0   4  12        185.81        175.22         7.00 o
   1   4  12         21.52         21.77         1.39 o
   2   4  12         22.16         21.04         1.31 o
   3   4  12          4.42          3.87         1.08 o
   4   4  12          4.96          4.68         0.90 o
   5   4  12         21.15         20.98         1.10 o
   6   4  12          8.59         11.14         2.11 o
  -7   5  12         13.73         13.22         2.50 o
  -6   5  12         18.66         19.39         1.59 o
  -5   5  12         14.46         14.79         1.40 o
  -4   5  12          8.17          7.40         1.29 o
  -3   5  12         29.55         29.01         1.42 o
  -2   5  12         15.04         15.87         0.95 o
  -1   5  12         12.78         11.16         0.78 o
   0   5  12          1.13          1.22         0.51 o
   1   5  12          9.23          7.43         1.04 o
   2   5  12          2.07          1.40         0.72 o
   3   5  12         57.74         58.76         2.34 o
   4   5  12         10.68         11.18         1.22 o
   5   5  12          1.44          1.14         0.70 o
   6   5  12         13.30         14.63         1.49 o
  -7   6  12          4.59          5.81         1.08 o
  -6   6  12          2.20          1.33         0.78 o
  -5   6  12         26.15         27.55         2.52 o
  -4   6  12         33.80         35.31         1.82 o
  -3   6  12         28.52         28.14         1.60 o
  -2   6  12          0.63         -0.52         0.52 o
  -1   6  12          2.68          3.43         0.78 o
   0   6  12          6.14          6.71         0.98 o
   1   6  12         65.07         65.40         3.56 o
   2   6  12         11.48         11.30         1.58 o
   3   6  12          7.24          7.21         2.14 o
   4   6  12         15.90         16.25         2.07 o
   5   6  12          2.22          1.08         1.31 o
  -4   7  12         74.68         71.20         3.65 o
  -3   7  12         11.87         12.14         3.24 o
  -2   7  12          4.26          4.14         0.86 o
  -1   7  12         11.40         11.57         1.58 o
   0   7  12         21.72         20.21         2.07 o
   1   7  12          0.04         -0.59         0.68 o
   2   7  12          1.99          2.84         1.26 o
   3   7  12          5.28          4.19         1.31 o
   4   7  12          8.51          9.45         1.67 o
  -3   8  12         12.85         11.21         1.62 o
  -2   8  12          9.08          8.24         1.53 o
  -1   8  12         11.68         11.43         1.71 o
   0   8  12         13.51         13.59         1.85 o
   1   8  12         10.88         10.35         1.76 o
   2   8  12          3.90          3.47         1.35 o
   3   8  12         12.24         10.40         1.80 o
   4   8  12          0.83          1.67         1.26 o
  -3   9  12         31.18         29.62         2.70 o
  -2   9  12          0.37         -0.05         1.04 o
  -1   9  12          4.30          7.11         1.53 o
   0   9  12          1.30          0.77         1.26 o
   1   9  12         13.02         11.03         1.89 o
   2   9  12         16.38         15.17         2.12 o
  -3  -9  13          6.23          7.14         1.26 o
  -2  -9  13         10.65          9.13         1.34 o
  -1  -9  13          5.43          5.13         1.76 o
   0  -9  13          0.90         -0.95         0.95 o
   1  -9  13          4.11          2.43         1.67 o
  -4  -8  13          8.84          9.72         1.40 o
  -3  -8  13         14.69         14.07         1.60 o
  -2  -8  13          6.73          6.54         1.13 o
  -1  -8  13         15.86         16.08         1.76 o
   0  -8  13         10.85          9.77         2.07 o
  -5  -7  13         22.24         23.68         1.86 o
  -4  -7  13          6.73          8.44         1.24 o
  -3  -7  13         52.13         50.50         2.43 o
  -2  -7  13          1.93          0.19         1.78 o
  -1  -7  13         23.36         25.56         1.72 o
   0  -7  13          6.01          5.38         0.83 o
  -6  -6  13         12.77         12.47         1.10 o
  -5  -6  13          8.08          7.47         1.58 o
  -4  -6  13         89.08         94.55         3.52 o
  -3  -6  13         21.24         19.60         1.59 o
  -2  -6  13          4.38          5.40         1.17 o
  -1  -6  13         26.33         27.32         2.21 o
   0  -6  13         17.62         17.24         1.26 o
   1  -6  13          9.74          9.81         1.31 o
   2  -6  13          4.24          2.70         1.04 o
   3  -6  13          6.71          8.87         1.58 o
   4  -6  13          4.62          3.92         1.35 o
  -7  -5  13          3.45          4.84         1.14 o
  -6  -5  13         21.05         21.06         1.50 o
  -5  -5  13          5.65          5.71         1.07 o
  -4  -5  13          7.91          7.07         1.08 o
  -3  -5  13          6.46          5.84         0.95 o
  -2  -5  13         31.49         31.10         2.39 o
  -1  -5  13         17.90         18.00         1.76 o
   0  -5  13         31.18         33.89         1.64 o
   1  -5  13          7.41          8.19         0.88 o
   3  -5  13          0.07          2.16         1.08 o
   4  -5  13          9.14          9.27         1.76 o
   5  -5  13          7.89          8.78         2.03 o
  -7  -4  13         21.88         23.31         2.15 o
  -6  -4  13          1.81          1.95         0.66 o
  -5  -4  13         15.90         18.80         1.22 o
  -4  -4  13         72.85         74.90         2.84 o
  -3  -4  13          4.16          5.67         1.26 o
  -2  -4  13         51.52         56.44         3.24 o
  -1  -4  13          8.87          7.92         1.22 o
   0  -4  13         27.84         29.91         1.49 o
   1  -4  13          7.93          7.73         0.79 o
   2  -4  13         11.10         11.71         1.22 o
   3  -4  13         20.24         22.19         2.25 o
   4  -4  13         13.97         14.27         2.07 o
   5  -4  13          3.50          3.74         1.49 o
   6  -4  13         16.63         16.83         2.66 o
  -8  -3  13          8.14          8.73         1.76 o
  -7  -3  13          3.33          4.16         0.73 o
  -6  -3  13          3.60          2.77         0.65 o
  -5  -3  13         10.39         11.94         0.91 o
  -4  -3  13          2.01          2.48         0.72 o
  -3  -3  13         57.66         61.54         2.28 o
  -2  -3  13         51.09         51.04         2.93 o
  -1  -3  13          3.37          3.23         0.67 o
   0  -3  13          1.23          1.41         0.49 o
   1  -3  13         38.00         36.54         1.65 o
   2  -3  13          4.25          3.66         0.68 o
   3  -3  13         21.93         19.91         1.18 o
   4  -3  13          2.04          2.07         1.17 o
   5  -3  13         20.79         24.98         2.84 o
   6  -3  13          3.54          2.43         1.49 o
  -8  -2  13         14.07         15.35         2.03 o
  -7  -2  13          2.40          2.42         0.64 o
  -6  -2  13          5.57          6.97         0.78 o
  -5  -2  13          5.85          6.75         0.73 o
  -4  -2  13          8.09          6.82         0.80 o
  -3  -2  13          8.88          8.81         0.87 o
  -2  -2  13         31.36         31.81         1.51 o
  -1  -2  13         38.28         39.75         1.75 o
   0  -2  13         25.03         25.17         1.26 o
   1  -2  13         16.97         15.83         0.90 o
   2  -2  13         15.89         14.33         1.15 o
   3  -2  13          9.94         12.14         1.13 o
   4  -2  13         18.59         19.71         1.79 o
   5  -2  13          0.08          1.50         0.84 o
   6  -2  13          0.03          0.99         0.84 o
  -8  -1  13          0.28          0.00         0.95 o
  -7  -1  13          0.11          0.56         0.49 o
  -6  -1  13         12.18         12.83         0.77 o
  -5  -1  13          5.16          4.95         0.61 o
  -4  -1  13         10.31          9.16         0.79 o
  -3  -1  13         12.83         12.81         1.00 o
  -2  -1  13         30.44         30.60         1.23 o
  -1  -1  13         21.16         19.23         1.14 o
   0  -1  13         28.42         27.20         1.40 o
   1  -1  13         47.76         47.10         1.98 o
   2  -1  13         36.01         31.50         2.99 o
   3  -1  13          6.07          4.62         0.83 o
   4  -1  13         15.57         14.07         1.14 o
   5  -1  13          7.33          8.85         1.78 o
   6  -1  13          1.37          2.12         0.89 o
  -7   0  13          6.91          6.11         0.69 o
  -6   0  13          8.57          9.42         0.66 o
  -5   0  13          2.99          2.47         0.43 o
  -4   0  13          0.01         -0.30         0.30 o
  -3   0  13          9.07          7.74         0.70 o
  -2   0  13         75.78         74.03         2.21 o
  -1   0  13         57.02         60.97         1.70 o
   0   0  13          7.61          9.67         0.76 o
   1   0  13         42.95         38.20         1.78 o
   2   0  13         18.08         14.91         1.20 o
   3   0  13          0.16          0.04         0.60 o
   4   0  13         11.53         12.24         1.20 o
   5   0  13          5.97          5.22         0.98 o
   6   0  13          2.31          3.09         0.94 o
  -7   1  13          0.11         -0.12         0.38 o
  -6   1  13         12.15         12.27         0.75 o
  -5   1  13          5.15          5.46         0.49 o
  -4   1  13         10.31          8.31         0.56 o
  -3   1  13         12.85         11.34         0.83 o
  -2   1  13         30.36         29.13         1.21 o
  -1   1  13         21.07         17.67         0.83 o
   0   1  13         28.36         26.88         1.58 o
   1   1  13         47.76         45.27         1.94 o
   2   1  13         35.96         27.31         1.55 o
   3   1  13          6.08          5.25         0.86 o
   4   1  13         15.57         15.52         1.31 o
   5   1  13          7.31          8.11         1.08 o
   6   1  13          1.37          1.01         0.86 o
  -7   2  13          2.40          1.90         0.49 o
  -6   2  13          5.58          6.03         0.52 o
  -5   2  13          5.85          5.82         0.51 o
  -4   2  13          8.06          7.69         0.53 o
  -3   2  13          8.84          8.74         0.64 o
  -2   2  13         31.35         32.42         1.25 o
  -1   2  13         38.28         38.95         1.48 o
   0   2  13         25.05         24.39         1.35 o
   1   2  13         16.89         13.61         1.13 o
   2   2  13         15.93         12.71         1.24 o
   3   2  13          9.93         10.08         0.87 o
   4   2  13         18.59         19.48         0.97 o
   5   2  13          0.08          0.67         0.77 o
   6   2  13          0.03         -0.18         0.83 o
  -7   3  13          3.33          1.87         1.24 o
  -6   3  13          3.61          4.12         0.50 o
  -5   3  13         10.38         11.25         0.71 o
  -4   3  13          2.01          1.39         0.40 o
  -3   3  13         57.72         57.00         1.58 o
  -2   3  13         51.07         47.94         1.59 o
  -1   3  13          3.38          2.20         0.49 o
   0   3  13          1.23          1.36         0.47 o
   1   3  13         38.00         35.11         1.72 o
   2   3  13          4.26          4.40         1.06 o
   3   3  13         21.98         19.76         1.89 o
   4   3  13          2.04          1.86         0.50 o
   5   3  13         20.83         20.90         1.15 o
   6   3  13          3.54          3.51         1.05 o
  -7   4  13         21.88         21.24         1.75 o
  -6   4  13          1.80          0.74         0.55 o
  -5   4  13         15.90         15.83         1.10 o
  -4   4  13         72.91         74.24         2.21 o
  -3   4  13          4.14          4.07         0.59 o
  -2   4  13         51.53         53.97         1.74 o
  -1   4  13          8.88          7.90         0.93 o
   0   4  13         27.83         26.63         1.33 o
   1   4  13          7.92          6.47         0.86 o
   2   4  13         11.13         10.21         1.15 o
   3   4  13         20.25         21.83         2.03 o
   4   4  13         13.96         15.62         1.05 o
   5   4  13          3.50          4.48         0.61 o
   6   4  13         16.66         21.74         3.02 o
  -7   5  13          3.44          3.62         0.98 o
  -6   5  13         21.07         22.86         1.85 o
  -5   5  13          5.64          4.96         0.81 o
  -4   5  13          7.91          7.07         0.71 o
  -3   5  13          6.47          5.96         0.68 o
  -2   5  13         31.47         28.93         1.24 o
  -1   5  13         17.86         15.84         1.29 o
   0   5  13         31.15         32.27         3.62 o
   1   5  13          7.42          5.67         0.87 o
   2   5  13         47.33         52.21         3.06 o
   3   5  13          0.07         -0.20         1.04 o
   4   5  13          9.15          9.96         1.17 o
   5   5  13          7.90          8.65         1.22 o
  -6   6  13         12.78         10.49         1.76 o
  -4   6  13         89.01         92.66         4.48 o
  -3   6  13         21.21         20.26         1.45 o
  -2   6  13          4.38          3.67         0.81 o
  -1   6  13         26.33         26.81         2.79 o
   0   6  13         17.63         15.41         2.39 o
   1   6  13          9.72          8.46         1.49 o
   2   6  13          4.23          2.25         1.17 o
   3   6  13          6.71          5.61         1.71 o
   4   6  13          4.63          4.73         1.00 o
   5   6  13          4.89          4.79         1.94 o
  -3   7  13         52.11         49.11         4.75 o
  -2   7  13          1.93          1.66         1.10 o
  -1   7  13         23.36         21.83         2.16 o
   0   7  13          6.00          5.54         1.22 o
   1   7  13          2.97          0.50         1.13 o
   2   7  13          9.65          8.91         1.62 o
   3   7  13          9.00          9.86         1.71 o
   4   7  13          2.60         -0.90         1.08 o
  -3   8  13         14.69         17.06         1.94 o
  -2   8  13          6.72          5.90         1.44 o
  -1   8  13         15.87         18.18         2.07 o
   0   8  13         10.84          9.27         1.67 o
   1   8  13          6.73          5.72         1.49 o
   2   8  13         11.68         16.25         2.07 o
   3   8  13          2.27          1.22         1.31 o
  -3   9  13          6.23          7.16         1.53 o
  -2   9  13         10.65          8.19         1.67 o
  -1   9  13          5.42          4.95         1.49 o
   0   9  13          0.90         -0.86         1.17 o
   1   9  13          4.11          7.38         1.71 o
  -4  -8  14          4.35          7.25         1.85 o
  -3  -8  14         13.06         16.96         1.65 o
  -2  -8  14          8.06          7.71         1.69 o
  -1  -8  14          1.98          2.90         1.08 o
   0  -8  14          4.13          4.19         1.76 o
  -5  -7  14          3.06          4.19         1.44 o
  -4  -7  14         37.63         37.46         2.34 o
  -3  -7  14         22.74         24.37         1.86 o
  -2  -7  14          8.62          9.10         1.16 o
  -1  -7  14         18.56         23.54         2.16 o
   0  -7  14          2.82          4.64         1.26 o
  -6  -6  14          5.21          6.53         1.71 o
  -5  -6  14         36.96         38.91         2.22 o
  -4  -6  14         43.51         47.02         2.97 o
  -3  -6  14         37.96         39.52         2.10 o
  -2  -6  14         17.36         18.41         2.12 o
  -1  -6  14         17.79         20.57         1.98 o
   0  -6  14         68.87         69.72         2.73 o
   1  -6  14          0.51          0.81         0.77 o
   2  -6  14          3.99          4.95         1.22 o
   3  -6  14          2.59          1.26         1.08 o
  -6  -5  14          3.99          1.70         0.73 o
  -5  -5  14         55.47         60.21         2.11 o
  -4  -5  14         21.91         21.57         1.64 o
  -3  -5  14         15.37         17.60         2.03 o
  -2  -5  14         27.45         31.06         2.43 o
  -1  -5  14         91.93         91.41         4.50 o
   0  -5  14          1.48          1.25         0.64 o
   1  -5  14         37.08         38.38         1.77 o
   3  -5  14         11.02         12.87         1.85 o
   4  -5  14          6.72          5.00         1.49 o
   5  -5  14          1.45          1.76         1.35 o
  -7  -4  14         10.64         12.60         2.03 o
  -6  -4  14         43.95         44.92         1.77 o
  -5  -4  14          7.91          7.07         1.28 o
  -4  -4  14          4.70          4.42         0.83 o
  -3  -4  14         35.55         39.79         2.79 o
  -2  -4  14         47.57         52.57         3.15 o
  -1  -4  14         10.92         11.53         1.80 o
   0  -4  14         14.11         15.63         1.22 o
   1  -4  14         22.72         24.45         2.57 o
   2  -4  14          1.75          0.32         0.90 o
   3  -4  14          3.22          4.73         1.35 o
   4  -4  14         13.33         14.58         2.16 o
   5  -4  14         24.33         28.36         3.06 o
  -7  -3  14         12.30         13.24         1.07 o
  -6  -3  14         15.29         14.58         1.09 o
  -5  -3  14         16.37         17.04         1.67 o
  -4  -3  14          0.56          0.50         0.58 o
  -3  -3  14         18.95         18.29         1.44 o
  -2  -3  14         33.16         32.51         3.26 o
  -1  -3  14         12.52         13.01         1.13 o
   0  -3  14          1.52          0.95         0.59 o
   1  -3  14          3.11          1.60         0.81 o
   2  -3  14         14.71         16.02         1.89 o
   3  -3  14         29.19         26.96         1.35 o
   4  -3  14         27.18         33.76         2.84 o
   5  -3  14          1.68          3.20         1.40 o
  -7  -2  14          7.05          7.77         0.89 o
  -6  -2  14          2.30          3.61         1.10 o
  -5  -2  14         19.10         19.87         1.21 o
  -4  -2  14          3.12          2.84         0.62 o
  -3  -2  14         16.36         18.04         1.19 o
  -2  -2  14          0.23          1.08         0.46 o
  -1  -2  14         25.66         27.51         2.23 o
   0  -2  14         37.56         38.07         1.75 o
   1  -2  14         25.88         26.04         1.44 o
   2  -2  14          8.92          9.85         1.03 o
   3  -2  14          0.33          0.86         0.64 o
   4  -2  14         32.18         31.10         2.47 o
   5  -2  14         11.91         13.21         3.83 o
   6  -2  14          6.66          6.74         1.64 o
  -8  -1  14         10.68         10.71         1.89 o
  -7  -1  14         21.47         21.25         1.35 o
  -6  -1  14         12.23         13.94         1.06 o
  -5  -1  14         40.54         43.93         1.62 o
  -4  -1  14          7.51          9.33         0.80 o
  -3  -1  14          3.85          4.55         0.73 o
  -2  -1  14         10.33          9.84         0.80 o
  -1  -1  14          8.81          8.37         0.92 o
   0  -1  14         10.93          8.28         0.92 o
   1  -1  14          0.46          1.58         0.90 o
   2  -1  14          2.17          2.54         0.72 o
   3  -1  14         26.87         27.01         1.96 o
   4  -1  14         10.97         12.39         1.31 o
   5  -1  14          2.04          2.75         0.94 o
   6  -1  14          5.35          4.68         1.80 o
  -7   0  14         28.61         33.20         1.97 o
  -6   0  14         85.34         88.35         2.83 o
  -5   0  14          0.02          0.53         0.50 o
  -4   0  14          0.94          0.82         0.41 o
  -3   0  14          2.17          1.76         0.49 o
  -2   0  14         12.09         12.61         0.87 o
  -1   0  14         25.99         28.06         1.28 o
   0   0  14          0.11          1.17         0.68 o
   1   0  14          0.49          1.13         0.90 o
   2   0  14         19.25         17.87         2.07 o
   3   0  14          3.84          2.51         0.81 o
   4   0  14          0.25         -0.30         0.88 o
   5   0  14          0.02         -0.18         1.98 o
   6   0  14          2.83          3.20         0.99 o
  -8   1  14         10.67          9.45         1.85 o
  -7   1  14         21.49         24.55         2.96 o
  -6   1  14         12.24         13.52         0.92 o
  -5   1  14         40.57         41.25         1.44 o
  -4   1  14          7.50          7.92         0.67 o
  -3   1  14          3.85          4.67         0.61 o
  -2   1  14         10.36         10.65         0.82 o
  -1   1  14          8.78          7.82         0.94 o
   0   1  14         10.98         10.44         1.58 o
   1   1  14          0.46          0.50         0.90 o
   2   1  14          2.18          0.90         0.99 o
   3   1  14         26.88         24.59         2.32 o
   4   1  14         10.96          9.49         1.73 o
   5   1  14          2.04          1.98         0.85 o
   6   1  14          5.35          5.99         1.13 o
  -7   2  14          7.05          8.02         0.94 o
  -6   2  14          2.30          2.21         0.54 o
  -5   2  14         19.07         21.17         1.05 o
  -4   2  14          3.12          2.19         0.45 o
  -3   2  14         16.33         16.05         0.88 o
  -2   2  14          0.23          0.08         0.88 o
  -1   2  14         25.68         24.58         1.44 o
   0   2  14         37.56         36.28         2.88 o
   1   2  14         25.84         27.55         1.57 o
   2   2  14          8.94          8.57         1.05 o
   3   2  14          0.34          0.24         0.54 o
   4   2  14         32.19         31.55         2.75 o
   5   2  14         11.92         11.21         1.58 o
   6   2  14          6.67          6.62         1.71 o
  -7   3  14         12.31         11.93         1.39 o
  -6   3  14         15.26         14.53         0.94 o
  -5   3  14         16.35         16.24         1.41 o
  -4   3  14          0.56          1.07         0.53 o
  -3   3  14         18.92         19.35         1.05 o
  -2   3  14         33.08         32.84         1.31 o
  -1   3  14         12.51         13.52         1.12 o
   0   3  14          1.51          0.73         0.62 o
   1   3  14          3.11          2.20         0.66 o
   2   3  14         14.71         15.82         2.50 o
   3   3  14         29.19         28.94         2.25 o
   4   3  14         27.25         31.18         1.89 o
   5   3  14          1.69          2.21         1.44 o
  -7   4  14         10.64         11.09         1.40 o
  -6   4  14         43.95         40.46         2.18 o
  -5   4  14          7.90          8.37         1.23 o
  -4   4  14          4.69          6.74         0.73 o
  -3   4  14         35.50         38.53         1.48 o
  -2   4  14         47.55         51.32         1.71 o
  -1   4  14         10.91         12.21         1.16 o
   0   4  14         14.10         15.06         1.76 o
   1   4  14         22.78         19.71         1.55 o
   2   4  14          1.77          0.97         0.78 o
   3   4  14          3.23          1.98         1.08 o
   4   4  14         13.33         14.14         1.60 o
   5   4  14         24.35         25.07         1.82 o
  -6   5  14          4.00          5.04         1.06 o
  -5   5  14         55.45         55.00         3.47 o
  -4   5  14         21.90         22.08         1.23 o
  -3   5  14         15.37         16.14         1.03 o
  -2   5  14         27.43         27.21         2.07 o
  -1   5  14         91.89         86.38         6.14 o
   0   5  14          1.49          0.98         1.01 o
   1   5  14         37.10         32.69         1.95 o
   2   5  14         22.85         19.53         2.03 o
   3   5  14         11.05         11.68         1.27 o
   4   5  14          6.74          8.40         1.21 o
   5   5  14          1.45          2.21         1.44 o
  -4   6  14         43.49         43.82         3.22 o
  -3   6  14         37.99         36.11         2.68 o
  -2   6  14         17.34         19.96         1.45 o
  -1   6  14         17.80         16.45         1.45 o
   0   6  14         68.85         64.50         2.84 o
   1   6  14          0.52         -1.04         1.04 o
   2   6  14          3.99          3.11         1.26 o
   3   6  14          2.58          3.66         0.98 o
   4   6  14          1.89          1.24         0.92 o
  -3   7  14         22.74         21.80         2.77 o
  -2   7  14          8.63          9.88         1.17 o
  -1   7  14         18.53         17.01         2.03 o
   0   7  14          2.83          0.09         1.13 o
   1   7  14          0.10         -0.36         1.13 o
   2   7  14         11.34          9.90         1.71 o
   3   7  14          0.45         -0.50         1.08 o
  -3   8  14         13.06         14.45         1.89 o
  -2   8  14          8.06          9.54         1.67 o
  -1   8  14          1.98          3.60         1.35 o
   0   8  14          4.13          3.74         1.40 o
   1   8  14         14.57         12.06         1.89 o
   2   8  14          3.64          2.93         1.44 o
  -3  -8  15          0.89         -0.14         1.17 o
  -2  -8  15          8.31          8.94         2.18 o
  -1  -8  15          4.80          5.28         1.03 o
   0  -8  15         17.29         20.97         2.84 o
  -4  -7  15          0.61          1.26         1.00 o
  -3  -7  15         11.58         11.38         1.40 o
  -2  -7  15         17.89         18.59         1.76 o
  -1  -7  15         13.47         16.07         1.98 o
  -5  -6  15          0.24         -0.76         0.87 o
  -4  -6  15         40.06         43.25         2.35 o
  -3  -6  15          1.30          0.48         0.76 o
  -2  -6  15          1.13          0.68         1.04 o
  -1  -6  15         39.13         40.75         2.05 o
   0  -6  15          2.51          2.11         0.78 o
  -6  -5  15          0.73          1.03         0.77 o
  -5  -5  15         14.92         15.79         1.21 o
  -4  -5  15         11.36         12.41         1.05 o
  -3  -5  15         20.79         20.70         2.25 o
  -2  -5  15         51.12         51.67         3.29 o
  -1  -5  15         12.73         15.01         1.30 o
   0  -5  15         21.86         21.64         1.58 o
   1  -5  15         11.04         13.04         1.13 o
   3  -5  15          8.98          7.70         1.67 o
   4  -5  15          3.34          6.62         1.62 o
  -6  -4  15          0.29          0.66         0.59 o
  -5  -4  15         47.55         51.81         1.93 o
  -4  -4  15         18.63         19.77         1.84 o
  -3  -4  15          6.10          6.86         0.91 o
  -2  -4  15          1.91          1.67         1.04 o
  -1  -4  15         24.26         25.51         2.61 o
   0  -4  15          1.32          2.23         1.19 o
   1  -4  15          8.02          8.93         1.00 o
   2  -4  15         13.19         12.29         1.76 o
   3  -4  15          6.33          6.98         1.58 o
   4  -4  15         10.60          9.45         1.94 o
   5  -4  15         12.06         13.14         2.39 o
  -7  -3  15          4.67          4.59         1.53 o
  -6  -3  15         49.65         58.84         2.09 o
  -5  -3  15         35.87         39.97         1.61 o
  -4  -3  15          3.72          4.36         0.87 o
  -3  -3  15          8.78         10.32         1.08 o
  -2  -3  15         23.78         27.46         1.60 o
  -1  -3  15         12.74         12.41         1.15 o
   0  -3  15          5.52          5.05         0.83 o
   1  -3  15          9.70          8.43         0.94 o
   2  -3  15          7.58          9.27         1.49 o
   3  -3  15          8.39          8.29         1.11 o
   4  -3  15         16.91         13.73         2.16 o
   5  -3  15         21.12         28.85         3.15 o
  -7  -2  15         11.75         11.87         1.22 o
  -6  -2  15         20.85         22.07         1.71 o
  -5  -2  15          5.66          4.67         0.71 o
  -4  -2  15          8.58         10.20         1.06 o
  -3  -2  15         25.77         30.21         1.54 o
  -2  -2  15          3.31          2.10         0.86 o
  -1  -2  15         13.64         15.08         1.23 o
   0  -2  15          9.44          9.70         1.60 o
   1  -2  15         15.93         17.42         1.89 o
   2  -2  15          3.74          5.04         1.26 o
   3  -2  15         32.57         33.58         2.70 o
   4  -2  15         16.93         17.87         1.54 o
   5  -2  15          3.19          3.16         1.01 o
  -7  -1  15         11.22         10.84         1.02 o
  -6  -1  15         45.01         50.57         1.89 o
  -5  -1  15         13.27         14.77         1.07 o
  -4  -1  15         12.95         14.84         1.05 o
  -3  -1  15          2.07          2.21         0.57 o
  -2  -1  15          8.56          9.98         1.31 o
  -1  -1  15          5.34          7.01         0.86 o
   0  -1  15         39.24         41.47         4.23 o
   1  -1  15          4.73          4.41         1.17 o
   2  -1  15         19.19         18.77         2.07 o
   3  -1  15         21.09         17.33         2.16 o
   4  -1  15          5.62          7.37         1.95 o
   5  -1  15          0.34          0.05         0.83 o
  -7   0  15         14.93         16.57         1.68 o
  -6   0  15         30.05         31.16         1.52 o
  -5   0  15         37.13         41.83         1.46 o
  -4   0  15          9.68         10.13         0.78 o
  -3   0  15          2.71          4.87         0.64 o
  -2   0  15         21.44         22.92         1.42 o
  -1   0  15          5.70          6.07         0.86 o
   0   0  15          0.12          0.50         0.86 o
   1   0  15          4.57          5.85         1.35 o
   2   0  15          0.88         -0.41         0.90 o
   3   0  15          9.36          7.74         1.58 o
   4   0  15          0.39         -0.99         0.99 o
   5   0  15          0.02          1.02         0.84 o
  -7   1  15         11.23         11.16         0.93 o
  -6   1  15         45.00         51.93         1.99 o
  -5   1  15         13.28         14.44         0.93 o
  -4   1  15         12.94         14.25         0.90 o
  -3   1  15          2.07          2.74         0.58 o
  -2   1  15          8.54          9.04         1.02 o
  -1   1  15          5.36          6.98         1.40 o
   0   1  15         39.34         39.07         2.93 o
   1   1  15          4.71          2.66         1.13 o
   2   1  15         19.20         16.70         2.12 o
   3   1  15         21.13         18.27         2.39 o
   4   1  15          5.64          5.13         1.53 o
   5   1  15          0.35         -0.62         0.99 o
  -7   2  15         11.74         12.09         1.12 o
  -6   2  15         20.84         22.07         1.18 o
  -5   2  15          5.65          5.13         0.65 o
  -4   2  15          8.61          9.95         0.79 o
  -3   2  15         25.73         27.32         1.33 o
  -2   2  15          3.32          3.15         1.13 o
  -1   2  15         13.65         13.42         1.21 o
   0   2  15          9.42          7.86         1.02 o
   1   2  15         15.98         15.54         1.35 o
   2   2  15          3.76          4.54         0.91 o
   3   2  15         32.59         29.08         2.97 o
   4   2  15         16.92         18.05         2.39 o
   5   2  15          3.20          0.95         1.40 o
  -7   3  15          4.68          4.37         1.44 o
  -6   3  15         49.60         54.21         2.14 o
  -5   3  15         35.89         37.29         1.71 o
  -4   3  15          3.73          4.56         1.04 o
  -3   3  15          8.77         10.03         0.85 o
  -2   3  15         23.76         27.35         1.24 o
  -1   3  15         12.68         12.50         1.20 o
   0   3  15          5.52          4.89         0.92 o
   1   3  15          9.71          7.04         1.06 o
   2   3  15          7.58          6.41         1.04 o
   3   3  15          8.40          9.86         1.53 o
   4   3  15         16.90         18.28         1.56 o
   5   3  15         21.08         22.77         2.84 o
  -6   4  15          0.29          0.83         0.80 o
  -5   4  15         47.53         47.28         2.35 o
  -4   4  15         18.61         20.06         1.21 o
  -3   4  15          6.08          5.52         0.72 o
  -2   4  15          1.93          2.32         0.66 o
  -1   4  15         24.28         22.72         1.56 o
   0   4  15          1.33          1.79         0.70 o
   1   4  15          8.00          6.90         1.06 o
   2   4  15         13.15         15.15         1.46 o
   3   4  15          6.31          6.17         1.44 o
   4   4  15         10.59         13.08         2.86 o
   5   4  15         12.06         16.62         1.58 o
  -6   5  15          0.73          0.99         1.17 o
  -5   5  15         14.91         15.64         2.84 o
  -4   5  15         11.37         11.14         1.42 o
  -3   5  15         20.80         16.47         1.38 o
  -2   5  15         51.09         51.09         2.34 o
  -1   5  15         12.76         12.52         1.24 o
   0   5  15         21.88         17.78         1.91 o
   1   5  15         11.02         12.46         2.68 o
   2   5  15         11.49         11.16         1.71 o
   3   5  15          8.97          9.69         1.22 o
   4   5  15          3.36          3.14         1.22 o
  -4   6  15         40.07         41.23         3.42 o
  -3   6  15          1.30          0.83         0.73 o
  -2   6  15          1.13          0.78         0.73 o
  -1   6  15         39.14         37.37         3.15 o
   0   6  15          2.51          3.40         0.95 o
   1   6  15          1.15         -0.05         1.08 o
   2   6  15          3.27          2.34         1.26 o
   3   6  15          6.86          7.51         1.19 o
  -3   7  15         11.59         11.83         1.29 o
  -2   7  15         17.88         18.36         2.54 o
  -1   7  15         13.45         18.36         2.07 o
   0   7  15          0.45          0.09         1.13 o
   1   7  15         11.44          9.41         1.71 o
   2   7  15          2.04          0.23         1.22 o
  -3   8  15          0.89         -0.99         0.99 o
  -2   8  15          8.30          3.78         1.44 o
  -1   8  15          4.80          6.35         1.53 o
   0   8  15         17.29         19.49         2.30 o
   1   8  15          4.39          4.28         1.53 o
  -3  -7  16          0.09         -1.81         1.87 o
  -2  -7  16          4.98          5.74         1.91 o
  -1  -7  16         17.18         18.56         1.61 o
  -4  -6  16          1.21          1.49         1.35 o
  -3  -6  16          1.26          0.44         0.83 o
  -2  -6  16          4.27          4.10         1.40 o
  -1  -6  16          4.69          6.48         1.03 o
   0  -6  16          5.26          4.59         0.92 o
  -5  -5  16         10.20         11.57         1.09 o
  -4  -5  16         13.76         14.43         1.38 o
  -3  -5  16          8.24          6.71         1.62 o
  -2  -5  16         15.78         19.40         2.12 o
  -1  -5  16          3.83          5.61         0.95 o
   0  -5  16          5.62          7.45         1.44 o
   1  -5  16          2.94          2.31         0.74 o
   3  -5  16          0.60         -0.99         0.99 o
  -6  -4  16         10.87         14.49         1.85 o
  -5  -4  16         11.41         11.91         1.34 o
  -4  -4  16          9.93         12.86         1.25 o
  -3  -4  16          3.53          1.58         1.26 o
  -2  -4  16         29.24         31.03         1.86 o
  -1  -4  16          6.05          6.55         0.97 o
   0  -4  16          4.94          5.64         0.90 o
   1  -4  16          4.72          3.35         0.99 o
   2  -4  16          1.04          0.50         0.90 o
   3  -4  16          1.97          2.52         1.53 o
   4  -4  16          2.10          0.68         1.62 o
  -6  -3  16         10.02         10.35         1.36 o
  -5  -3  16         67.14         71.95         2.37 o
  -4  -3  16          5.55          5.30         0.94 o
  -3  -3  16         23.94         30.83         2.43 o
  -2  -3  16         10.89         11.13         1.15 o
  -1  -3  16          6.18          5.57         0.93 o
   0  -3  16         32.66         33.52         1.80 o
   1  -3  16          5.92          7.04         1.42 o
   2  -3  16         20.02         22.73         2.43 o
   3  -3  16          6.12          7.02         1.71 o
   4  -3  16          8.51         10.13         1.98 o
  -6  -2  16         22.20         24.96         1.42 o
  -5  -2  16          3.09          2.82         0.89 o
  -4  -2  16          1.67          1.39         1.08 o
  -3  -2  16         24.49         29.65         1.77 o
  -2  -2  16         33.98         36.06         2.27 o
  -1  -2  16         27.01         29.12         1.65 o
   0  -2  16         62.98         70.42         2.86 o
   1  -2  16          0.38          0.95         0.99 o
   2  -2  16         12.74         12.87         1.89 o
   3  -2  16          4.36          5.54         1.53 o
   4  -2  16         26.09         27.05         2.93 o
   5  -2  16          5.15          6.93         1.85 o
  -7  -1  16          3.60          2.12         1.17 o
  -6  -1  16         25.81         29.62         1.51 o
  -5  -1  16          0.23         -0.49         0.49 o
  -4  -1  16        105.99        112.57         2.78 o
  -3  -1  16         53.49         59.16         4.23 o
  -2  -1  16          4.96          5.97         0.89 o
  -1  -1  16         13.03         12.75         1.26 o
   0  -1  16          4.92          4.50         1.31 o
   1  -1  16         35.94         38.89         3.02 o
   2  -1  16         17.52         17.69         2.25 o
   3  -1  16         21.91         24.66         2.66 o
   4  -1  16          5.16          6.21         1.76 o
   5  -1  16          2.20          0.81         1.44 o
  -7   0  16          1.06          0.27         0.86 o
  -6   0  16          1.27          0.79         1.12 o
  -5   0  16         23.70         23.89         1.93 o
  -4   0  16          3.74          4.09         0.64 o
  -3   0  16        144.90        151.74         5.25 o
  -2   0  16          0.50          0.57         0.59 o
  -1   0  16          8.89         10.38         1.14 o
   0   0  16          2.90          2.61         1.17 o
   1   0  16         15.75         14.54         2.07 o
   2   0  16          9.77         10.53         1.80 o
   3   0  16         35.42         31.78         2.97 o
   4   0  16          2.64          2.66         1.40 o
   5   0  16          0.05         -0.18         1.35 o
  -7   1  16          3.60          4.40         0.98 o
  -6   1  16         25.78         25.48         1.64 o
  -5   1  16          0.23         -0.02         0.49 o
  -4   1  16        105.98        106.57         2.78 o
  -3   1  16         53.50         56.29         2.52 o
  -2   1  16          4.96          4.76         0.90 o
  -1   1  16         13.08         14.90         2.03 o
   0   1  16          4.88          4.46         1.35 o
   1   1  16         35.87         35.20         3.06 o
   2   1  16         17.53         18.36         2.39 o
   3   1  16         21.90         20.66         2.70 o
   4   1  16          5.14          3.15         1.49 o
   5   1  16          2.18          3.29         1.53 o
  -7   2  16         36.83         41.18         3.33 o
  -6   2  16         22.21         22.44         1.25 o
  -5   2  16          3.09          2.97         1.01 o
  -4   2  16          1.66          2.33         0.66 o
  -3   2  16         24.49         29.79         1.73 o
  -2   2  16         34.04         35.24         2.97 o
  -1   2  16         27.01         27.37         2.66 o
   0   2  16         62.98         67.87         4.50 o
   1   2  16          0.37         -0.81         0.99 o
   2   2  16         12.69         10.53         1.98 o
   3   2  16          4.35          2.97         1.49 o
   4   2  16         26.06         31.15         3.06 o
   5   2  16          5.16          4.10         1.67 o
  -6   3  16         10.02         10.71         1.13 o
  -5   3  16         67.20         67.23         5.87 o
  -4   3  16          5.54          6.19         1.05 o
  -3   3  16         23.92         22.48         1.63 o
  -2   3  16         10.90         10.41         0.91 o
  -1   3  16          6.21          5.36         1.17 o
   0   3  16         32.70         32.76         1.90 o
   1   3  16          5.90          6.42         1.08 o
   2   3  16         20.01         23.81         1.81 o
   3   3  16          6.13          7.47         1.35 o
   4   3  16          8.49          8.24         1.89 o
  -6   4  16         10.87         11.43         1.98 o
  -5   4  16         11.41         13.49         1.44 o
  -4   4  16          9.96          8.93         2.68 o
  -3   4  16          3.52          3.56         0.67 o
  -2   4  16         29.29         28.30         1.60 o
  -1   4  16          6.07          8.17         1.11 o
   0   4  16          4.94          5.35         0.88 o
   1   4  16          4.70          4.67         1.01 o
   2   4  16          1.04          1.08         0.84 o
   3   4  16          1.98          1.76         1.22 o
   4   4  16          2.09          0.82         1.76 o
  -5   5  16         10.20         12.25         1.37 o
  -4   5  16         13.78         12.15         1.31 o
  -3   5  16          8.24         10.17         1.31 o
  -2   5  16         15.76         16.77         2.23 o
  -1   5  16          3.84          4.13         0.95 o
   0   5  16          5.61          6.36         1.10 o
   1   5  16          2.95          3.50         1.00 o
   2   5  16         12.63         13.95         1.89 o
   3   5  16          0.60         -0.16         0.83 o
  -4   6  16          1.21          0.90         1.04 o
  -3   6  16          1.26          0.47         0.75 o
  -2   6  16          4.28          3.26         0.90 o
  -1   6  16          4.69          5.12         1.58 o
   0   6  16          5.26          5.38         1.02 o
   1   6  16          6.54          6.44         1.53 o
   2   6  16          2.86          2.75         1.35 o
   3   6  16          2.66          2.07         1.53 o
  -3   7  16          0.09          0.44         0.78 o
  -2   7  16          4.97          3.96         1.15 o
  -1   7  16         17.19         18.36         2.16 o
   0   7  16          4.11          2.25         1.35 o
   1   7  16          7.07          9.23         1.80 o
  -3  -6  17          4.99          7.09         1.22 o
  -2  -6  17          2.97          2.45         0.92 o
  -1  -6  17          2.16          1.23         1.42 o
   0  -6  17         10.04         11.75         1.67 o
  -4  -5  17          3.71          1.98         1.40 o
  -3  -5  17          3.11          3.29         1.40 o
  -2  -5  17          0.51         -0.65         0.72 o
  -1  -5  17          7.04          8.46         1.17 o
   0  -5  17          7.09          6.90         1.06 o
  -5  -4  17          9.53          8.94         1.22 o
  -4  -4  17          5.08          4.82         1.58 o
  -3  -4  17         19.55         22.01         2.39 o
  -2  -4  17         17.19         20.49         1.51 o
  -1  -4  17          4.59          3.44         0.88 o
   0  -4  17          2.82          4.53         0.91 o
   1  -4  17          2.97          4.28         0.87 o
   3  -4  17          1.84          1.08         1.26 o
  -6  -3  17          4.49          7.70         1.62 o
  -5  -3  17          6.30          7.19         0.92 o
  -4  -3  17          7.99          9.97         1.24 o
  -3  -3  17         18.19         18.29         1.56 o
  -2  -3  17         35.53         38.08         2.08 o
  -1  -3  17          3.80          3.53         0.91 o
   0  -3  17          0.73          1.29         1.67 o
   1  -3  17          1.50         -0.63         0.86 o
   2  -3  17          1.14          1.67         1.13 o
   3  -3  17          4.20          6.89         1.76 o
   4  -3  17          9.85          9.05         2.03 o
  -6  -2  17         14.81         17.66         1.50 o
  -5  -2  17         14.58         16.29         1.22 o
  -4  -2  17         35.90         38.21         1.67 o
  -3  -2  17         23.48         27.25         1.82 o
  -2  -2  17          3.17          3.96         0.92 o
  -1  -2  17          3.50          2.88         0.84 o
   0  -2  17          7.68          6.14         1.62 o
   1  -2  17         43.53         46.49         3.47 o
   2  -2  17         12.23         11.52         1.89 o
   3  -2  17          0.45          0.59         1.13 o
   4  -2  17          1.88          3.56         1.26 o
  -6  -1  17         22.42         25.00         1.50 o
  -5  -1  17         24.73         27.59         1.34 o
  -4  -1  17          1.61          2.03         0.65 o
  -3  -1  17         36.72         39.37         2.13 o
  -2  -1  17         23.83         24.69         1.60 o
  -1  -1  17         37.13         41.39         2.10 o
   0  -1  17         12.17         12.29         1.94 o
   1  -1  17          7.25          7.47         1.62 o
   2  -1  17         42.13         40.55         3.33 o
   3  -1  17         63.02         65.22         4.50 o
   4  -1  17          5.27          4.50         1.67 o
  -6   0  17          1.07          1.10         0.60 o
  -5   0  17          0.04         -0.48         0.48 o
  -4   0  17         73.44         74.45         2.55 o
  -3   0  17          3.06          2.87         0.90 o
  -2   0  17          3.28          3.07         0.85 o
  -1   0  17          1.05          1.17         1.17 o
   0   0  17          0.50         -0.99         0.99 o
   1   0  17         10.19         11.34         1.98 o
   2   0  17         41.44         42.49         3.47 o
   3   0  17          9.80         10.49         1.98 o
   4   0  17         38.27         45.68         3.60 o
  -6   1  17         22.42         25.27         1.31 o
  -5   1  17         24.76         25.24         1.30 o
  -4   1  17          1.61          1.51         0.68 o
  -3   1  17         36.73         39.30         2.13 o
  -2   1  17         23.84         23.00         2.48 o
  -1   1  17         37.05         36.41         3.15 o
   0   1  17         12.11         11.88         1.98 o
   1   1  17          7.29          4.37         1.31 o
   2   1  17         42.19         41.90         3.47 o
   3   1  17         63.02         58.15         4.41 o
   4   1  17          5.26          3.60         1.58 o
  -6   2  17         14.82         13.71         1.05 o
  -5   2  17         14.58         16.91         1.26 o
  -4   2  17         35.90         37.43         2.14 o
  -3   2  17         23.52         26.38         1.81 o
  -2   2  17          3.15          2.61         1.31 o
  -1   2  17          3.48          3.24         1.40 o
   0   2  17          7.69          8.01         1.71 o
   1   2  17         43.49         46.04         3.69 o
   2   2  17         12.26         13.14         2.25 o
   3   2  17          0.45         -0.63         1.17 o
   4   2  17          1.89          1.85         1.22 o
  -6   3  17          4.50          7.56         1.85 o
  -5   3  17          6.31          5.24         1.08 o
  -4   3  17          7.97          7.93         1.21 o
  -3   3  17         18.21         19.93         1.58 o
  -2   3  17         35.54         31.72         1.92 o
  -1   3  17          3.81          4.30         0.93 o
   0   3  17          0.72          0.38         0.74 o
   1   3  17          1.48          1.18         0.72 o
   2   3  17          1.15          2.02         0.93 o
   4   3  17          9.84         11.79         2.16 o
  -5   4  17          9.53         10.55         1.38 o
  -4   4  17          5.09          5.96         2.54 o
  -3   4  17         19.56         21.49         1.74 o
  -2   4  17         17.23         18.74         1.52 o
  -1   4  17          4.58          3.99         0.95 o
   0   4  17          2.82          3.15         0.95 o
   1   4  17          2.97          2.98         0.87 o
   2   4  17          0.03          0.63         1.17 o
   3   4  17          1.84          3.42         1.40 o
  -4   5  17          3.72          3.78         1.44 o
  -3   5  17          3.10          1.94         1.24 o
  -2   5  17          0.51         -0.38         1.71 o
  -1   5  17          7.06          8.08         1.44 o
   0   5  17          7.07          7.63         1.22 o
   1   5  17          3.34          3.27         0.92 o
   2   5  17         11.82         15.39         2.07 o
  -3   6  17          4.98          5.02         1.01 o
  -2   6  17          2.98          2.39         1.31 o
  -1   6  17          2.17          3.03         0.97 o
   0   6  17         10.04          8.10         1.69 o
   1   6  17          1.36          0.14         1.26 o
  -1  -6  18          4.15          5.07         1.08 o
  -3  -5  18          9.05          8.30         1.30 o
  -2  -5  18          3.71          3.53         1.02 o
  -1  -5  18         18.93         19.51         3.13 o
   0  -5  18          3.55          3.89         0.90 o
  -4  -4  18          1.23          0.68         1.26 o
  -3  -4  18          0.18         -0.77         0.77 o
  -2  -4  18          6.37          8.09         1.19 o
  -1  -4  18         18.31         18.79         1.61 o
   0  -4  18          9.15         10.36         1.22 o
   1  -4  18         13.62         17.19         2.30 o
  -5  -3  18         17.81         18.68         2.16 o
  -4  -3  18         11.18         12.20         2.25 o
  -3  -3  18          4.48          3.11         0.92 o
  -2  -3  18          5.05          6.42         1.12 o
  -1  -3  18          6.63          5.99         1.06 o
   0  -3  18          1.93          1.66         0.95 o
   1  -3  18          5.47          4.19         1.40 o
   2  -3  18         21.69         22.37         2.66 o
   3  -3  18         17.01         19.76         2.70 o
  -5  -2  18          8.71          9.97         1.02 o
  -4  -2  18          3.65          2.74         0.83 o
  -3  -2  18          1.41          1.13         0.86 o
  -2  -2  18          0.97          0.85         0.83 o
  -1  -2  18         14.73         17.43         1.52 o
   0  -2  18          2.10          1.26         1.17 o
   1  -2  18         10.42         10.40         1.85 o
   2  -2  18          5.55          6.80         1.62 o
   3  -2  18          8.24          9.27         1.85 o
  -5  -1  18          7.91          7.32         0.86 o
  -4  -1  18          5.19          4.22         0.94 o
  -3  -1  18          4.27          4.21         1.04 o
  -2  -1  18          0.71          0.77         0.95 o
  -1  -1  18          2.91          1.51         0.84 o
   0  -1  18         32.44         35.47         3.02 o
   1  -1  18         20.30         23.22         2.70 o
   2  -1  18         47.19         44.20         3.51 o
   3  -1  18         10.51         13.01         2.25 o
  -6   0  18          2.11          2.93         0.96 o
  -5   0  18          0.29         -0.61         0.61 o
  -4   0  18          2.30          3.06         0.71 o
  -3   0  18          0.03          0.26         0.77 o
  -2   0  18         20.25         18.71         1.63 o
  -1   0  18          6.18          4.19         1.49 o
   0   0  18         45.17         43.84         3.56 o
   1   0  18          4.45          2.93         1.44 o
   2   0  18         13.46          7.29         1.80 o
   3   0  18         82.75         85.61         5.67 o
  -5   1  18          7.93          7.93         0.99 o
  -4   1  18          5.17          3.35         0.80 o
  -3   1  18          4.26          4.23         0.80 o
  -2   1  18          0.71          0.68         1.22 o
  -1   1  18          2.91          2.57         1.17 o
   0   1  18         32.52         30.29         3.02 o
   1   1  18         20.31         16.25         2.48 o
   2   1  18         47.17         40.46         3.60 o
   3   1  18         10.50          9.81         2.12 o
  -5   2  18          8.71         11.32         1.46 o
  -4   2  18          3.66          4.26         1.55 o
  -3   2  18          1.40          0.74         1.82 o
  -2   2  18          0.98          1.76         1.31 o
  -1   2  18         14.78         14.90         2.34 o
   0   2  18          2.11          2.61         1.40 o
   1   2  18         10.43          7.07         1.89 o
   2   2  18          5.57          5.72         1.76 o
  -5   3  18         17.79         18.38         2.79 o
  -4   3  18         11.17          9.80         1.34 o
  -3   3  18          4.49          4.12         1.05 o
  -2   3  18          5.04          5.23         1.15 o
  -1   3  18          6.62          6.75         1.76 o
   0   3  18          1.92          3.92         1.49 o
   1   3  18          5.50          4.64         1.71 o
   2   3  18         21.71         21.56         2.93 o
  -4   4  18          1.23          0.61         0.91 o
  -3   4  18          0.19         -0.99         0.99 o
  -2   4  18          6.34          6.13         1.10 o
  -1   4  18         18.29         18.84         3.83 o
   0   4  18          9.16          8.12         1.22 o
   1   4  18         13.61         12.60         1.49 o
   2   4  18          7.01          6.39         1.58 o
  -3   5  18          9.04          8.42         1.18 o
  -2   5  18          3.71          3.91         1.35 o
  -1   5  18         18.94         18.12         2.77 o
   0   5  18          3.54          5.26         1.17 o
   1   5  18         12.99         13.30         1.56 o
  -1   6  18          4.16          3.50         1.78 o
  -3  -4  19          9.53         12.33         2.21 o
  -2  -4  19          2.08          2.99         1.03 o
  -1  -4  19         27.70         30.98         1.99 o
   0  -4  19          6.12          5.15         1.40 o
   1  -4  19          8.55          7.52         1.80 o
  -4  -3  19          1.44         -0.77         1.31 o
  -3  -3  19         10.09         10.25         1.30 o
  -2  -3  19          7.33          9.35         1.67 o
  -1  -3  19          6.56          5.83         1.07 o
   0  -3  19          2.32          0.31         0.82 o
   1  -3  19          8.44          9.81         1.94 o
  -4  -2  19          1.87          1.50         0.98 o
  -3  -2  19          3.94          5.50         1.06 o
  -2  -2  19          8.76         11.32         1.36 o
  -1  -2  19          4.09          2.02         0.91 o
   0  -2  19          7.16          9.09         1.85 o
   1  -2  19          2.36          2.52         1.35 o
   2  -2  19          7.67          6.35         1.71 o
  -5  -1  19          2.43          1.76         1.49 o
  -4  -1  19          5.16          4.93         0.86 o
  -3  -1  19         11.54         13.41         2.84 o
  -2  -1  19          3.97          5.23         1.08 o
  -1  -1  19          7.12          9.09         1.94 o
   0  -1  19          4.83          7.61         1.80 o
   1  -1  19          7.52         10.94         2.07 o
   2  -1  19          0.25          1.26         1.31 o
  -5   0  19         32.30         35.92         3.38 o
  -4   0  19         13.78         12.93         1.20 o
  -3   0  19          1.08          1.54         0.87 o
  -2   0  19         13.70         14.36         2.30 o
  -1   0  19          0.20          0.09         1.17 o
   0   0  19          0.03          0.36         1.26 o
   1   0  19         17.93         14.54         2.39 o
   2   0  19          0.58          0.81         1.26 o
  -5   1  19          2.42          2.75         1.53 o
  -4   1  19          5.14          5.08         0.89 o
  -3   1  19         11.55          9.74         1.38 o
  -2   1  19          3.97          3.11         1.53 o
  -1   1  19          7.13          8.33         1.94 o
   0   1  19          4.81          5.85         1.76 o
   1   1  19          7.49          6.80         1.89 o
   2   1  19          0.24          3.06         1.53 o
  -4   2  19          1.87          1.03         0.92 o
  -3   2  19          3.95          5.23         1.13 o
  -2   2  19          8.78          9.32         2.03 o
  -1   2  19          4.06          4.73         1.62 o
   0   2  19          7.14          6.71         1.89 o
   1   2  19          2.36          1.76         1.49 o
   2   2  19          7.67          9.09         2.07 o
  -4   3  19          1.44         -0.18         0.86 o
  -3   3  19         10.09         10.08         1.35 o
  -2   3  19          7.34          5.65         1.12 o
  -1   3  19          6.57          4.73         1.67 o
   0   3  19          2.33          2.79         1.49 o
   1   3  19          8.47          9.59         2.16 o
  -3   4  19          9.51         11.52         2.21 o
  -2   4  19          2.09          2.93         1.53 o
  -1   4  19         27.74         26.02         3.24 o
   0   4  19          6.14          7.07         1.94 o
   1   4  19          8.55          7.20         2.07 o
  -2  -3  20          6.48          5.58         1.85 o
  -1  -3  20         14.63         16.29         2.43 o
  -3  -2  20          6.88         10.04         2.16 o
  -2  -2  20          7.94         10.60         1.42 o
  -1  -2  20          0.36          0.14         1.31 o
   0  -2  20         12.79         13.68         2.30 o
  -3  -1  20         10.77         13.64         2.30 o
  -2  -1  20          5.00          6.49         1.22 o
  -1  -1  20         10.06         12.56         2.21 o
   0  -1  20          2.21          1.35         1.44 o
   1  -1  20          4.14          4.28         1.67 o
  -3   0  20          2.77          5.76         1.80 o
  -2   0  20          1.07          2.48         1.53 o
  -1   0  20          9.82          9.86         2.07 o
   0   0  20          2.83          3.51         1.62 o
   1   0  20          0.74          3.42         1.49 o
  -3   1  20         10.80          8.14         1.38 o
  -2   1  20          5.01          4.55         1.71 o
  -1   1  20         10.06         10.71         2.21 o
   0   1  20          2.21          3.02         1.62 o
   1   1  20          4.17          2.88         1.62 o
  -3   2  20          6.87          9.13         1.38 o
  -2   2  20          7.94          8.91         2.07 o
  -1   2  20          0.35          1.76         1.49 o
   0   2  20         12.81         14.63         2.52 o
  -2   3  20          6.47          7.43         1.98 o
  -1   3  20         14.62         14.90         2.52 o
                                                
